# Supplementary material for: DNA Damaging Agents Induce RNA Structural and Transcriptional Changes for Genes Associated with Redox Homeostasis in Arabidopsis thaliana
Source: Plants (Basel). 2025 Mar 4;14(5):780. doi: 10.3390/plants14050780 (PMC11901513; doi:10.3390/plants14050780)
Supplement: Supplementary file 1 [file plants-14-00780-s001.zip]

Archive with 2 entries (2 files):
- plants-3453617-supplementary figures.pdf
- plants-3453617-supplementary tables.xls
