# Supplementary material for: DNA Damaging Agents Induce RNA Structural and Transcriptional Changes for Genes Associated with Redox Homeostasis in Arabidopsis thaliana
Source: Plants (Basel). 2025 Mar 4;14(5):780. doi: 10.3390/plants14050780 (PMC11901513; doi:10.3390/plants14050780)
Supplement: Supplementary file 1 [file plants-14-00780-s001.zip › plants-3453617-supplementary tables.xls]

## Sheet: Table S1
Table S1 Information for sequence data
Sample	Number of Clean Paired-end Reads	Bowtie2 Mapping Rate
DMS1	11496029	0.828
DMS2	12381563	0.8759
DMS3	11405348	0.7455
CK	16547837	0.9786
MD1	11990130	0.8685
MD2	13396145	0.8924
MD3	12822702	0.7805
MMS_CK	17394118	0.9616

## Sheet: Table S2 DEGs
Table S2 DEGs in DMS vs MD samples
Gene ID	log2FoldChange	pvalue	padj	Gene Symbol	Description	Biological Process (GO)
AT1G71695	-4.35013	5.41345e-14	1.32484e-12	AT1G71695	Peroxidase superfamily protein	GO:0006979 response to oxidative stress;GO:0006950 response to stress;GO:0050896 response to stimulus
AT1G56250	-2.28981	0.0121416	0.0324283	PP2-B14	phloem protein 2-B14	GO:0010120 camalexin biosynthetic process;GO:0052317 camalexin metabolic process;GO:0009403 toxin biosynthetic process
AT1G72450	1.98443	8.12837e-06	5.02215e-05	JAZ6	jasmonate-zim-domain protein 6	GO:0009753 response to jasmonic acid;GO:0070542 response to fatty acid;GO:0009611 response to wounding
AT1G15210	-2.66686	0.00725953	0.0209482	ABCG35	pleiotropic drug resistance 7	GO:1901135 carbohydrate derivative metabolic process;GO:0048589 developmental growth;GO:0048364 root development
AT1G15250	-2.10791	0.000242604	0.00107557	AT1G15250	Zinc-binding ribosomal protein family protein	GO:0006412 translation;GO:0043043 peptide biosynthetic process;GO:0006518 peptide metabolic process
AT1G79700	-3.88253	4.20589e-18	1.66951e-16	WRI4	Integrase-type DNA-binding superfamily protein	GO:1901959 positive regulation of cutin biosynthetic process;GO:1901957 regulation of cutin biosynthetic process;GO:0045723 positive regulation of fatty acid biosynthetic process
AT1G04310	-2.62477	6.5896e-07	5.08375e-06	ERS2	ethylene response sensor 2	GO:0010105 negative regulation of ethylene-activated signaling pathway;GO:0070298 negative regulation of phosphorelay signal transduction system;GO:1902532 negative regulation of intracellular signal transduction
AT1G80870	-2.20309	0.00178971	0.00626327	AT1G80870	Protein kinase superfamily protein	GO:0010014 meristem initiation;GO:0009933 meristem structural organization;GO:0048532 anatomical structure arrangement
AT1G02010	-2.01669	0.0208377	0.0513991	SEC1A	secretory 1A	GO:0016192 vesicle-mediated transport;GO:0006810 transport;GO:0051234 establishment of localization
AT1G24575	3.62668	0.0233052	0.0565543	AT1G24575	DEAD-box ATP-dependent RNA helicase-like protein	GO:0008150 biological_process
AT1G12790	-1.71343	0.00978642	0.0269064	AT1G12790	DNA ligase-like protein	GO:0010845 positive regulation of reciprocal meiotic recombination;GO:0045911 positive regulation of DNA recombination;GO:0045836 positive regulation of meiotic nuclear division
AT1G33250	-1.10556	0.00249095	0.00832241	AT1G33250	beta-1,3-n-acetylglucosaminyltransferase radical fringe protein, putative (DUF604)	GO:0010016 shoot system morphogenesis;GO:0048589 developmental growth;GO:1901701 cellular response to oxygen-containing compound
AT1G19715	-2.75614	4.57027e-08	4.43422e-07	AT1G19715	Mannose-binding lectin superfamily protein	GO:0008150 biological_process
AT1G69430	2.59052	0.0291351	0.0681269	AT1G69430	Son of sevenless protein	GO:0009651 response to salt stress;GO:0006970 response to osmotic stress;GO:0009620 response to fungus
AT1G29890	-2.11897	0.0129344	0.0342155	RWA4	O-acetyltransferase family protein	GO:1990937 xylan acetylation;GO:0045492 xylan biosynthetic process;GO:0045491 xylan metabolic process
AT1G80290	-2.70288	7.50496e-05	0.000372037	AT1G80290	Nucleotide-diphospho-sugar transferases superfamily protein	GO:0010243 response to organonitrogen compound;GO:0006486 protein glycosylation;GO:0009101 glycoprotein biosynthetic process
AT1G07030	1.5417	1.32074e-05	7.79424e-05	AT1G07030	Mitochondrial substrate carrier family protein	GO:0048250 iron import into the mitochondrion;GO:0034755 iron ion transmembrane transport;GO:1990542 mitochondrial transmembrane transport
AT1G10120	-3.26391	1.73511e-06	1.2251e-05	AT1G10120	basic helix-loop-helix (bHLH) DNA-binding superfamily protein	GO:0009637 response to blue light;GO:0009416 response to light stimulus;GO:0006355 regulation of DNA-templated transcription
AT1G43650	-6.89915	0.0196553	0.0488824	UMAMIT22	nodulin MtN21 /EamA-like transporter family protein	GO:1903338 regulation of cell wall organization or biogenesis;GO:0042435 indole-containing compound biosynthetic process;GO:0042430 indole-containing compound metabolic process
AT1G53625	3.88091	1.67389e-13	3.86574e-12	AT1G53625	uncharacterized protein	GO:0042343 indole glucosinolate metabolic process;GO:0002237 response to molecule of bacterial origin;GO:0042430 indole-containing compound metabolic process
AT1G33330	-1.44864	0.0100119	0.0274135	AT1G33330	Class I peptide chain release factor	GO:0006415 translational termination;GO:0032984 protein-containing complex disassembly;GO:0022411 cellular component disassembly
AT1G80720	2.43972	1.44667e-09	1.87119e-08	AT1G80720	Mitochondrial glycoprotein family protein	GO:0048316 seed development;GO:0010154 fruit development;GO:0048608 reproductive structure development
AT1G17540	3.89762	0.00826624	0.0233443	AT1G17540	kinase with adenine nucleotide alpha hydrolases-like domain-containing protein	GO:0008150 biological_process
AT1G21610	-1.21036	0.0308412	0.0713338	AT1G21610	wound-responsive family protein	GO:0034728 nucleosome organization;GO:0045814 negative regulation of gene expression, epigenetic;GO:0040029 epigenetic regulation of gene expression
AT1G79710	2.32531	0.000116408	0.000554738	AT1G79710	Major facilitator superfamily protein	GO:0008150 biological_process
AT1G80840	2.29687	0.0411779	0.0906203	WRKY40	WRKY DNA-binding protein 40	GO:0050691 regulation of defense response to virus by host;GO:0050688 regulation of defense response to virus;GO:0002237 response to molecule of bacterial origin
AT1G49490	-6.12723	2.36338e-05	0.000131124	AT1G49490	Leucine-rich repeat (LRR) family protein	GO:0009860 pollen tube growth;GO:0009932 cell tip growth;GO:0048868 pollen tube development
AT1G09795	-1.19798	0.0110311	0.029874	ATP-PRT2	ATP phosphoribosyl transferase 2	GO:0000105 histidine biosynthetic process;GO:0006547 histidine metabolic process;GO:0008652 amino acid biosynthetic process
AT1G49570	-2.40003	0.00460542	0.0141393	AT1G49570	Peroxidase superfamily protein	GO:0006979 response to oxidative stress;GO:0009737 response to abscisic acid;GO:0097305 response to alcohol
AT1G22070	1.19667	0.00395118	0.012384	TGA3	transcription factor TGA3	GO:0009862 systemic acquired resistance, salicylic acid mediated signaling pathway;GO:0009863 salicylic acid mediated signaling pathway;GO:0009627 systemic acquired resistance
AT1G78180	-1.99621	0.00175866	0.00617486	AT1G78180	Mitochondrial substrate carrier family protein	GO:0055085 transmembrane transport;GO:0006810 transport;GO:0051234 establishment of localization
AT1G29880	1.04073	0.00498294	0.0151543	AT1G29880	glycyl-tRNA synthetase / glycine-tRNA ligase	GO:0015960 diadenosine polyphosphate biosynthetic process;GO:0015966 diadenosine tetraphosphate biosynthetic process;GO:0006426 glycyl-tRNA aminoacylation
AT1G53645	2.73647	0.0103987	0.0283633	AT1G53645	hydroxyproline-rich glycoprotein family protein	GO:0043412 macromolecule modification;GO:0043170 macromolecule metabolic process;GO:0071704 organic substance metabolic process
AT1G72330	2.21824	4.78885e-14	1.18421e-12	ALAAT2	alanine aminotransferase 2	GO:0006522 alanine metabolic process;GO:0006524 alanine catabolic process;GO:0009078 pyruvate family amino acid metabolic process
AT1G05670	2.05826	3.08905e-05	0.000166953	AT1G05670	Pentatricopeptide repeat (PPR-like) superfamily protein	GO:0008150 biological_process
AT1G07310	1.81252	6.26407e-07	4.85016e-06	AT1G07310	Calcium-dependent lipid-binding (CaLB domain) family protein	GO:0090567 reproductive shoot system development;GO:0048827 phyllome development;GO:0048367 shoot system development
AT1G34640	-8.60825	1.35918e-07	1.19572e-06	AT1G34640	peptidase	GO:0006465 signal peptide processing;GO:0048658 anther wall tapetum development;GO:0016485 protein processing
AT1G50310	8.80094	2.88275e-09	3.52343e-08	STP9	sugar transporter 9	GO:0015749 monosaccharide transmembrane transport;GO:0034219 carbohydrate transmembrane transport;GO:0008643 carbohydrate transport
AT1G49430	-4.26293	8.19015e-07	6.20623e-06	LACS2	long-chain acyl-CoA synthetase 2	GO:0010143 cutin biosynthetic process;GO:0010025 wax biosynthetic process;GO:0010166 wax metabolic process
AT1G01760	-3.98477	0.000812054	0.00313753	AT1G01760	denosine deaminases acting on tRNA	GO:0006400 tRNA modification;GO:0008033 tRNA processing;GO:0006399 tRNA metabolic process
AT1G47480	-3.62129	0.00649989	0.0190188	AT1G47480	alpha/beta-Hydrolases superfamily protein	GO:0044550 secondary metabolite biosynthetic process;GO:0046394 carboxylic acid biosynthetic process;GO:0016053 organic acid biosynthetic process
AT1G65820	3.18864	7.59999e-25	5.76518e-23	AT1G65820	microsomal glutathione s-transferase	GO:0008219 cell death;GO:0045087 innate immune response;GO:0006955 immune response
AT1G30070	3.28913	4.93852e-08	4.76548e-07	AT1G30070	SGS domain-containing protein	GO:0010228 vegetative to reproductive phase transition of meristem;GO:0044085 cellular component biogenesis;GO:0048608 reproductive structure development
AT1G35210	1.31853	0.00400295	0.0125296	AT1G35210	uncharacterized protein	GO:0010224 response to UV-B;GO:0009411 response to UV;GO:0009416 response to light stimulus
AT1G10410	1.52921	0.00070499	0.00277979	AT1G10410	CW14 protein (DUF1336)	GO:0071482 cellular response to light stimulus;GO:0071478 cellular response to radiation;GO:0006631 fatty acid metabolic process
AT1G73740	2.12004	8.03009e-09	8.94302e-08	AT1G73740	UDP-Glycosyltransferase superfamily protein	GO:0030259 lipid glycosylation;GO:0030258 lipid modification;GO:0070085 glycosylation
AT1G53350	1.13971	0.0240485	0.0581134	AT1G53350	Disease resistance protein (CC-NBS-LRR class) family
AT1G17240	9.06124	3.25128e-10	4.70497e-09	RLP2	receptor like protein 2	GO:0010073 meristem maintenance;GO:0048507 meristem development;GO:0007165 signal transduction
AT1G61730	1.19977	0.00307647	0.00997082	AT1G61730	DNA-binding storekeeper protein-related transcriptional regulator	GO:0016143 S-glycoside metabolic process;GO:0019757 glycosinolate metabolic process;GO:0019760 glucosinolate metabolic process
AT1G08810	-2.63091	0.0467405	0.100375	MYB60	myb domain protein 60	GO:0080148 negative regulation of response to water deprivation;GO:2000070 regulation of response to water deprivation;GO:0009646 response to absence of light
AT1G10522	1.46606	0.0242401	0.0584636	PRIN2	Serine/Threonine-kinase	GO:0009642 response to light intensity;GO:0009416 response to light stimulus;GO:0009314 response to radiation
AT1G04570	5.15815	7.43563e-05	0.000369025	AT1G04570	Major facilitator superfamily protein	GO:0010114 response to red light;GO:0040029 epigenetic regulation of gene expression;GO:0006338 chromatin remodeling
AT1G01830	-3.18314	1.62471e-08	1.71617e-07	AT1G01830	ARM repeat superfamily protein	GO:0008150 biological_process
AT1G67590	-6.36461	3.89457e-06	2.56237e-05	AT1G67590	Remorin family protein	GO:0009606 tropism;GO:0009416 response to light stimulus;GO:0009314 response to radiation
AT1G31400	7.49082	2.65934e-05	0.000145686	AT1G31400	TRAF-like family protein	GO:0008150 biological_process
AT1G73300	-3.83262	0.00175624	0.00616841	scpl2	serine carboxypeptidase-like 2
AT1G67340	-2.08182	3.10577e-06	2.09237e-05	AT1G67340	HCP-like superfamily protein with MYND-type zinc finger	GO:0009867 jasmonic acid mediated signaling pathway;GO:0010087 phloem or xylem histogenesis;GO:0071395 cellular response to jasmonic acid stimulus
AT1G08630	-2.52252	1.81381e-09	2.29864e-08	THA1	threonine aldolase 1	GO:0006567 threonine catabolic process;GO:0009068 aspartate family amino acid catabolic process;GO:0006566 threonine metabolic process
AT1G66150	-2.51544	9.24784e-06	5.66131e-05	TMK1	transmembrane kinase 1	GO:0007165 signal transduction;GO:0023052 signaling;GO:0007154 cell communication
AT1G04640	-2.9887	9.2737e-12	1.6939e-10	LIP2	lipoyltransferase 2	GO:0009249 protein lipoylation;GO:0009106 lipoate metabolic process;GO:0051604 protein maturation
AT1G56500	-1.48245	2.82532e-05	0.000153869	AT1G56500	haloacid dehalogenase-like hydrolase family protein	GO:0010196 nonphotochemical quenching;GO:1990066 energy quenching;GO:0009416 response to light stimulus
AT1G77120	3.55316	1.59331e-05	9.21906e-05	ADH1	alcohol dehydrogenase 1	GO:0031000 response to caffeine;GO:0043279 response to alkaloid;GO:0032355 response to estradiol
AT1G68500	-8.43985	0.000223081	0.000998248	AT1G68500	uncharacterized protein	GO:0071489 cellular response to red or far red light;GO:0071482 cellular response to light stimulus;GO:0071478 cellular response to radiation
AT1G15500	-1.61831	1.40843e-07	1.23497e-06	ATNTT2	TLC ATP/ADP transporter	GO:0010114 response to red light;GO:0003002 regionalization;GO:0006631 fatty acid metabolic process
AT1G77760	3.55806	9.34878e-08	8.5089e-07	NIA1	nitrate reductase 1	GO:0006809 nitric oxide biosynthetic process;GO:0046209 nitric oxide metabolic process;GO:0042126 nitrate metabolic process
AT1G22370	-3.13108	9.66787e-06	5.89812e-05	UGT85A5	UDP-glucosyl transferase 85A5	GO:0009408 response to heat;GO:0044248 cellular catabolic process;GO:0009414 response to water deprivation
AT1G29150	2.17154	1.24674e-08	1.34559e-07	ATS9	non-ATPase subunit 9	GO:0006511 ubiquitin-dependent protein catabolic process;GO:0019941 modification-dependent protein catabolic process;GO:0043632 modification-dependent macromolecule catabolic process
AT1G08380	-4.99578	3.48279e-33	4.88416e-31	PSAO	photosystem I subunit O	GO:0009768 photosynthesis, light harvesting in photosystem I;GO:0009767 photosynthetic electron transport chain;GO:0009765 photosynthesis, light harvesting
AT1G43560	-1.10403	0.0218983	0.0536471	ty2	thioredoxin Y2	GO:0043085 positive regulation of catalytic activity;GO:0044093 positive regulation of molecular function;GO:0050790 regulation of catalytic activity
AT1G33750	-5.92382	0.0348099	0.0788599	AT1G33750	Terpenoid cyclases/Protein prenyltransferases superfamily protein	GO:0016102 diterpenoid biosynthetic process;GO:0016101 diterpenoid metabolic process;GO:0016114 terpenoid biosynthetic process
AT1G37130	1.14677	0.00171776	0.0060482	NIA2	nitrate reductase 2	GO:0006809 nitric oxide biosynthetic process;GO:0046209 nitric oxide metabolic process;GO:0009610 response to symbiotic fungus
AT1G44000	-2.79912	7.78856e-06	4.82478e-05	AT1G44000	STAY-GREEN-like protein	GO:0009658 chloroplast organization;GO:0009657 plastid organization;GO:0006996 organelle organization
AT1G11360	-1.26416	0.000111609	0.000532943	AT1G11360	Adenine nucleotide alpha hydrolases-like superfamily protein	GO:0009059 macromolecule biosynthetic process;GO:0044249 cellular biosynthetic process;GO:1901576 organic substance biosynthetic process
AT1G78476	-3.09407	4.26977e-07	3.41902e-06	AT1G78476	uncharacterized protein	GO:0008150 biological_process
AT1G13300	-4.48013	0.0306439	0.0709517	HRS1	myb-like transcription factor family protein	GO:0032104 regulation of response to extracellular stimulus;GO:0032107 regulation of response to nutrient levels;GO:0080022 primary root development
AT1G55530	1.46499	0.000930518	0.00353312	AT1G55530	RING/U-box superfamily protein
AT1G74458	-5.9482	0.000119283	0.000567173	AT1G74458	uncharacterized protein	GO:0008150 biological_process
AT1G31480	1.15432	0.0157754	0.0405241	SGR2	shoot gravitropism 2 (SGR2)	GO:0009590 detection of gravity;GO:0009660 amyloplast organization;GO:0009959 negative gravitropism
AT1G60270	-2.607	0.0304855	0.0706491	BGLU6	beta glucosidase 6	GO:0016144 S-glycoside biosynthetic process;GO:0019758 glycosinolate biosynthetic process;GO:0019761 glucosinolate biosynthetic process
AT1G25400	1.91338	4.34997e-07	3.47671e-06	AT1G25400	uncharacterized protein	GO:0071446 cellular response to salicylic acid stimulus;GO:0002237 response to molecule of bacterial origin;GO:0071407 cellular response to organic cyclic compound
AT1G42470	-1.73052	5.55006e-06	3.54369e-05	AT1G42470	Patched family protein	GO:0090153 regulation of sphingolipid biosynthetic process;GO:1905038 regulation of membrane lipid metabolic process;GO:0046890 regulation of lipid biosynthetic process
AT1G56150	-4.6975	6.4689e-05	0.000324679	AT1G56150	SAUR-like auxin-responsive protein family	GO:0071669 plant-type cell wall organization or biogenesis;GO:0006979 response to oxidative stress;GO:0050832 defense response to fungus
AT1G01230	1.1125	0.00169977	0.00599574	AT1G01230	ORMDL family protein	GO:0090156 intracellular sphingolipid homeostasis;GO:0030148 sphingolipid biosynthetic process;GO:0055088 lipid homeostasis
AT1G70700	-1.88776	0.000139475	0.00065313	TIFY7	TIFY domain/Divergent CCT motif family protein	GO:0009753 response to jasmonic acid;GO:0070542 response to fatty acid;GO:0009725 response to hormone
AT1G56320	3.71998	0.000320998	0.00138314	AT1G56320	uncharacterized protein	GO:0008150 biological_process
AT1G01300	-4.05394	2.03194e-11	3.53286e-10	AT1G01300	Eukaryotic aspartyl protease family protein	GO:0000910 cytokinesis;GO:0009832 plant-type cell wall biogenesis;GO:0042546 cell wall biogenesis
AT1G22180	2.22282	0.00131246	0.00477985	AT1G22180	Sec14p-like phosphatidylinositol transfer family protein	GO:0031347 regulation of defense response;GO:0050832 defense response to fungus;GO:0080134 regulation of response to stress
AT1G64355	-7.10141	2.70122e-13	6.03555e-12	AT1G64355	1-acyl-sn-glycerol-3-phosphate acyltransferase	GO:0008150 biological_process
AT1G33050	-1.00781	0.000781272	0.00303898	AT1G33050	uncharacterized protein	GO:0007165 signal transduction;GO:0023052 signaling;GO:0007154 cell communication
AT1G16210	2.81078	4.23742e-09	5.00995e-08	AT1G16210	coiled-coil protein	GO:0009648 photoperiodism;GO:0010228 vegetative to reproductive phase transition of meristem;GO:0048608 reproductive structure development
AT1G34580	-6.77896	6.62731e-05	0.000332082	AT1G34580	Major facilitator superfamily protein	GO:0015749 monosaccharide transmembrane transport;GO:0034219 carbohydrate transmembrane transport;GO:0008643 carbohydrate transport
AT1G66500	3.46198	5.66649e-17	1.95765e-15	AT1G66500	Pre-mRNA cleavage complex II	GO:0006369 termination of RNA polymerase II transcription;GO:0006353 DNA-templated transcription termination;GO:0006378 mRNA polyadenylation
AT1G32480	5.93945	0.0155074	0.0399076	IDH-IV	isocitrate dehydrogenase IV
AT1G58220	5.86301	0.000274222	0.00120151	AT1G58220	Homeodomain-like superfamily protein	GO:0009735 response to cytokinin;GO:0009733 response to auxin;GO:0009725 response to hormone
AT1G77510	2.48072	1.06155e-08	1.15803e-07	PDIL1-2	PDI-like 1-2	GO:0010205 photoinhibition;GO:0043155 negative regulation of photosynthesis, light reaction;GO:1905156 negative regulation of photosynthesis
AT1G67850	2.6139	4.89827e-06	3.16687e-05	AT1G67850	lysine ketoglutarate reductase trans-splicing protein (DUF707)	GO:0031347 regulation of defense response;GO:0050832 defense response to fungus;GO:0014070 response to organic cyclic compound
AT1G69620	-1.07166	0.0211041	0.0519884	RPL34	ribosomal protein L34	GO:0006412 translation;GO:0043043 peptide biosynthetic process;GO:0006518 peptide metabolic process
AT1G63160	1.12398	0.0354288	0.0800001	RFC2	replication factor C 2
AT1G71140	4.64346	1.16705e-14	3.12132e-13	AT1G71140	MATE efflux family protein	GO:0046618 xenobiotic export from cell;GO:1990961 xenobiotic detoxification by transmembrane export across the plasma membrane;GO:0042908 xenobiotic transport
AT1G36370	3.15061	9.04021e-08	8.24214e-07	SHM7	serine hydroxymethyltransferase 7	GO:0055063 sulfate ion homeostasis;GO:0046500 S-adenosylmethionine metabolic process;GO:0019264 glycine biosynthetic process from serine
AT1G56110	1.98298	2.71667e-10	3.9827e-09	NOP56	NOP56-like pre RNA processing ribonucleoprotein	GO:0016070 RNA metabolic process;GO:0090304 nucleic acid metabolic process;GO:0006139 nucleobase-containing compound metabolic process
AT1G45015	-9.44689	1.27457e-11	2.28309e-10	AT1G45015	MD-2-related lipid recognition domain-containing protein	GO:0015918 sterol transport;GO:0015850 organic hydroxy compound transport;GO:0006869 lipid transport
AT1G67510	-3.7326	0.000388197	0.00164575	AT1G67510	Leucine-rich repeat protein kinase family protein	GO:0061640 cytoskeleton-dependent cytokinesis;GO:0000910 cytokinesis;GO:0009664 plant-type cell wall organization
AT1G08230	-3.2465	3.76925e-06	2.48978e-05	AT1G08230	Transmembrane amino acid transporter family protein	GO:0015812 gamma-aminobutyric acid transport;GO:0006865 amino acid transport;GO:0046942 carboxylic acid transport
AT1G67780	5.97659	0.0154112	0.0396745	AT1G67780	Zinc-finger domain of monoamine-oxidase A repressor R1 protein	GO:0009888 tissue development;GO:0006355 regulation of DNA-templated transcription;GO:2001141 regulation of RNA biosynthetic process
AT1G04280	-2.00758	0.00429812	0.0133264	AT1G04280	P-loop containing nucleoside triphosphate hydrolases superfamily protein	GO:0006741 NADP biosynthetic process;GO:0019359 nicotinamide nucleotide biosynthetic process;GO:0019363 pyridine nucleotide biosynthetic process
AT1G79420	-4.88356	0.000402671	0.00169934	AT1G79420	C-type mannose receptor (DUF620)	GO:0010014 meristem initiation;GO:0070592 cell wall polysaccharide biosynthetic process;GO:0009933 meristem structural organization
AT1G78820	-4.47506	7.82535e-09	8.72869e-08	AT1G78820	D-mannose binding lectin protein with Apple-like carbohydrate-binding domain-containing protein	GO:0009416 response to light stimulus;GO:0009314 response to radiation;GO:0009628 response to abiotic stimulus
AT1G02220	4.16662	0.0300298	0.06979	NAC003	NAC domain containing protein 3	GO:0010150 leaf senescence;GO:0090693 plant organ senescence;GO:0048366 leaf development
AT1G64820	8.5275	1.2851e-08	1.38057e-07	AT1G64820	MATE efflux family protein	GO:0046618 xenobiotic export from cell;GO:1990961 xenobiotic detoxification by transmembrane export across the plasma membrane;GO:0042908 xenobiotic transport
AT1G30360	-4.26653	1.77095e-11	3.11465e-10	ERD4	Early-responsive to dehydration stress protein (ERD4)	GO:0009959 negative gravitropism;GO:0009630 gravitropism;GO:0009629 response to gravity
AT1G75280	3.42779	3.60948e-09	4.32246e-08	AT1G75280	NmrA-like negative transcriptional regulator family protein	GO:0006979 response to oxidative stress;GO:0006950 response to stress;GO:0050896 response to stimulus
AT1G18200	-2.75732	0.0379969	0.0848019	RABA6b	Rab GTPase-like A1I protein
AT1G14048	7.12178	0.000168919	0.000777686	AT1G14048	GCK domain-containing protein	GO:0008150 biological_process
AT1G66180	-1.11962	0.00982511	0.0269789	AT1G66180	Eukaryotic aspartyl protease family protein	GO:0033591 response to L-ascorbic acid;GO:0033273 response to vitamin;GO:0007584 response to nutrient
AT1G07720	-9.6026	1.05077e-10	1.64572e-09	KCS3	3-ketoacyl-CoA synthase 3	GO:0006633 fatty acid biosynthetic process;GO:0072330 monocarboxylic acid biosynthetic process;GO:0006631 fatty acid metabolic process
AT1G16420	7.85912	2.80446e-06	1.90564e-05	MC8	metacaspase 8	GO:0010421 hydrogen peroxide-mediated programmed cell death;GO:0097468 programmed cell death in response to reactive oxygen species;GO:0010225 response to UV-C
AT1G05060	3.44655	1.42904e-21	8.48505e-20	AT1G05060	coiled-coil protein	GO:0033036 macromolecule localization;GO:0051179 localization;GO:0008150 biological_process
AT1G32060	-4.79584	7.4313e-18	2.86448e-16	PRK	phosphoribulokinase	GO:0015977 carbon fixation;GO:0019253 reductive pentose-phosphate cycle;GO:0019685 photosynthesis, dark reaction
AT1G75510	1.58683	0.000299878	0.00130108	AT1G75510	Transcription initiation factor IIF, beta subunit	GO:0006367 transcription initiation at RNA polymerase II promoter;GO:0006366 transcription by RNA polymerase II;GO:0006352 DNA-templated transcription initiation
AT1G54090	1.87248	9.13201e-06	5.59362e-05	EXO70D2	exocyst subunit exo70 family protein D2
AT1G07980	1.34725	0.00580951	0.0173027	NF-YC10	nuclear factor Y, subunit C10	GO:0009408 response to heat;GO:0045893 positive regulation of DNA-templated transcription;GO:1902680 positive regulation of RNA biosynthetic process
AT1G01740	1.74561	6.37707e-05	0.000320749	BSK4	kinase with tetratricopeptide repeat domain-containing protein	GO:0009742 brassinosteroid mediated signaling pathway;GO:0043401 steroid hormone mediated signaling pathway;GO:0071383 cellular response to steroid hormone stimulus
AT1G53090	1.94716	0.00193948	0.006719	SPA4	SPA1-related 4	GO:0009640 photomorphogenesis;GO:0009637 response to blue light;GO:0009639 response to red or far red light
AT1G08540	-2.83137	0.00206689	0.00709011	SIG2	RNApolymerase sigma subunit 2	GO:0006352 DNA-templated transcription initiation;GO:0010114 response to red light;GO:0006399 tRNA metabolic process
AT1G06250	1.79412	0.0108411	0.0294343	AT1G06250	alpha/beta-Hydrolases superfamily protein	GO:0008150 biological_process
AT1G52827	-4.20982	0.0156764	0.040294	CDT1	cadmium tolerance 1	GO:0010273 detoxification of copper ion;GO:1990169 stress response to copper ion;GO:0071585 detoxification of cadmium ion
AT1G78420	1.66401	9.89662e-06	6.01701e-05	AT1G78420	RING/U-box superfamily protein	GO:0080113 regulation of seed growth;GO:0046620 regulation of organ growth;GO:0048638 regulation of developmental growth
AT1G08465	-2.4185	0.00023109	0.00102945	YAB2	Plant-specific transcription factor YABBY family protein	GO:0010158 abaxial cell fate specification;GO:0001708 cell fate specification;GO:0045165 cell fate commitment
AT1G32970	7.95394	1.8651e-06	1.3108e-05	AT1G32970	Subtilisin-like serine endopeptidase family protein	GO:1901137 carbohydrate derivative biosynthetic process;GO:0009753 response to jasmonic acid;GO:0070542 response to fatty acid
AT1G61210	1.94111	3.64201e-06	2.41622e-05	DWA3	Transducin/WD40 repeat-like superfamily protein	GO:0051013 microtubule severing;GO:0043622 cortical microtubule organization;GO:0031122 cytoplasmic microtubule organization
AT1G57980	-1.27339	0.00135769	0.00492773	AT1G57980	Nucleotide-sugar transporter family protein	GO:0018130 heterocycle biosynthetic process;GO:0019438 aromatic compound biosynthetic process;GO:0040007 growth
AT1G15140	-1.56771	0.000281011	0.00122772	AT1G15140	FAD/NAD(P)-binding oxidoreductase	GO:0006351 DNA-templated transcription;GO:0032774 RNA biosynthetic process;GO:0034654 nucleobase-containing compound biosynthetic process
AT1G53270	3.96354	0.0254192	0.0606556	ABCG10	ABC-2 type transporter family protein	GO:0055085 transmembrane transport;GO:0006810 transport;GO:0051234 establishment of localization
AT1G75960	2.26166	1.5066e-05	8.78893e-05	AT1G75960	AMP-dependent synthetase and ligase family protein	GO:1901698 response to nitrogen compound;GO:0032787 monocarboxylic acid metabolic process;GO:0009753 response to jasmonic acid
AT1G63420	-9.78564	5.0943e-11	8.42437e-10	AT1G63420	O-glucosyltransferase-like protein (DUF821)	GO:0010817 regulation of hormone levels;GO:0009733 response to auxin;GO:0065008 regulation of biological quality
AT1G29470	-2.53342	7.91443e-09	8.82344e-08	AT1G29470	S-adenosyl-L-methionine-dependent methyltransferases superfamily protein	GO:0080090 regulation of primary metabolic process;GO:0009059 macromolecule biosynthetic process;GO:0019222 regulation of metabolic process
AT1G48310	1.54064	0.0370175	0.0829635	CHR18	chromatin remodeling factor18
AT1G32930	2.57299	0.000131959	0.00062231	AT1G32930	Galactosyltransferase family protein	GO:0006486 protein glycosylation;GO:0009101 glycoprotein biosynthetic process;GO:0043413 macromolecule glycosylation
AT1G63880	-1.03952	0.0263281	0.0624955	AT1G63880	Disease resistance protein (TIR-NBS-LRR class) family	GO:0050832 defense response to fungus;GO:0009620 response to fungus;GO:0007165 signal transduction
AT1G04630	1.67502	6.90058e-05	0.000344641	MEE4	GRIM-19 protein	GO:0009853 photorespiration;GO:0043094 cellular metabolic compound salvage;GO:0009793 embryo development ending in seed dormancy
AT1G72430	-1.23963	0.00402023	0.0125782	AT1G72430	SAUR-like auxin-responsive protein family	GO:0071456 cellular response to hypoxia;GO:0036294 cellular response to decreased oxygen levels;GO:0071453 cellular response to oxygen levels
AT1G49350	-2.30298	0.00010262	0.000494672	AT1G49350	pfkB-like carbohydrate kinase family protein	GO:0046131 pyrimidine ribonucleoside metabolic process;GO:0006213 pyrimidine nucleoside metabolic process;GO:0009119 ribonucleoside metabolic process
AT1G66610	7.37773	9.4619e-05	0.000459116	AT1G66610	TRAF-like superfamily protein	GO:0006511 ubiquitin-dependent protein catabolic process;GO:0019941 modification-dependent protein catabolic process;GO:0043632 modification-dependent macromolecule catabolic process
AT1G60870	-2.69025	3.43593e-10	4.94867e-09	MEE9	maternal effect embryo arrest 9	GO:0009555 pollen development;GO:0048229 gametophyte development;GO:0009793 embryo development ending in seed dormancy
AT1G69870	-6.38495	4.90844e-30	5.50676e-28	NRT1.7	nitrate transporter 1.7	GO:0015706 nitrate transmembrane transport;GO:1902025 nitrate import;GO:0098661 inorganic anion transmembrane transport
AT1G13890	7.13343	0.000535451	0.00217818	SNAP30	soluble N-ethylmaleimide-sensitive factor adaptor protein 30	GO:0061025 membrane fusion;GO:0061024 membrane organization;GO:0016192 vesicle-mediated transport
AT1G24260	-7.93715	0.00105396	0.00393869	SEP3	K-box region and MADS-box transcription factor family protein	GO:0048832 specification of plant organ number;GO:0048833 specification of floral organ number;GO:0010093 specification of floral organ identity
AT1G64140	2.23469	2.14055e-07	1.81424e-06	AT1G64140	WRKY transcription factor	GO:0071482 cellular response to light stimulus;GO:0071478 cellular response to radiation;GO:0071214 cellular response to abiotic stimulus
AT1G02290	-2.00467	0.0471759	0.101147	AT1G02290	uncharacterized protein	GO:0009888 tissue development;GO:0016070 RNA metabolic process;GO:0090304 nucleic acid metabolic process
AT1G26740	1.55374	0.00975174	0.0268148	AT1G26740	Ribosomal L32p protein family	GO:0003002 regionalization;GO:0007389 pattern specification process;GO:0007049 cell cycle
AT1G71170	2.26448	2.52496e-06	1.72895e-05	AT1G71170	6-phosphogluconate dehydrogenase family protein	GO:0006574 valine catabolic process;GO:0006573 valine metabolic process;GO:0009083 branched-chain amino acid catabolic process
AT1G13640	-2.46437	1.68419e-08	1.77284e-07	AT1G13640	Phosphatidylinositol 3- and 4-kinase family protein	GO:0016070 RNA metabolic process;GO:0044281 small molecule metabolic process;GO:0090304 nucleic acid metabolic process
AT1G18050	5.57492	0.0431445	0.0942297	AT1G18050	SWAP/surp RNA-binding domain protein	GO:0045292 mRNA cis splicing, via spliceosome;GO:0000398 mRNA splicing, via spliceosome;GO:0000375 RNA splicing, via transesterification reactions
AT1G79340	1.74997	0.000136882	0.000642543	MC4	metacaspase 4	GO:0016540 protein autoprocessing;GO:0043068 positive regulation of programmed cell death;GO:0016485 protein processing
AT1G79270	2.23438	0.0453441	0.0979981	ECT8	evolutionarily conserved C-terminal region 8
AT1G65610	-2.8115	0.0284663	0.06679	KOR2	Six-hairpin glycosidases superfamily protein	GO:0048767 root hair elongation;GO:0080147 root hair cell development;GO:0048469 cell maturation
AT1G14130	2.66864	0.0146561	0.0379867	AT1G14130	2-oxoglutarate (2OG) and Fe(II)-dependent oxygenase superfamily protein	GO:0009852 auxin catabolic process;GO:0042447 hormone catabolic process;GO:0140964 intracellular auxin homeostasis
AT1G44920	-2.98113	1.40835e-14	3.7108e-13	AT1G44920	uncharacterized protein	GO:0008150 biological_process
AT1G26945	-4.51283	0.000197499	0.000894768	KDR	basic helix-loop-helix (bHLH) DNA-binding superfamily protein	GO:0040008 regulation of growth;GO:0009416 response to light stimulus;GO:0006355 regulation of DNA-templated transcription
AT1G67870	-2.65321	0.000209112	0.000941977	AT1G67870	glycine-rich protein	GO:0009888 tissue development;GO:0010468 regulation of gene expression;GO:0010556 regulation of macromolecule biosynthetic process
AT1G15820	-6.68457	3.1685e-42	8.13731e-40	LHCB6	light harvesting complex photosystem II subunit 6	GO:0010196 nonphotochemical quenching;GO:1990066 energy quenching;GO:0009765 photosynthesis, light harvesting
AT1G72690	1.60828	0.0176591	0.044739	AT1G72690	neurofilament heavy protein	GO:0071215 cellular response to abscisic acid stimulus;GO:0097306 cellular response to alcohol;GO:0090558 plant epidermis development
AT1G59660	4.95307	0.000102491	0.000494164	AT1G59660	Nucleoporin autopeptidase	GO:0006913 nucleocytoplasmic transport;GO:0051169 nuclear transport;GO:0048573 photoperiodism, flowering
AT1G10720	1.37478	0.00117079	0.00431922	AT1G10720	BSD domain-containing protein	GO:0008610 lipid biosynthetic process;GO:0006629 lipid metabolic process;GO:0036211 protein modification process
AT1G11410	2.11025	0.00017451	0.000801866	AT1G11410	S-locus lectin protein kinase family protein	GO:0048544 recognition of pollen;GO:0008037 cell recognition;GO:0009987 cellular process
AT1G19025	5.15769	2.54459e-09	3.1371e-08	AT1G19025	DNA repair metallo-beta-lactamase family protein
AT1G80050	-3.64182	3.41808e-09	4.11637e-08	APT2	adenine phosphoribosyl transferase 2	GO:0006168 adenine salvage;GO:0043096 purine nucleobase salvage;GO:0046083 adenine metabolic process
AT1G77330	-6.24662	1.22335e-10	1.891e-09	AT1G77330	2-oxoglutarate (2OG) and Fe(II)-dependent oxygenase superfamily protein	GO:0009692 ethylene metabolic process;GO:0009693 ethylene biosynthetic process;GO:0043449 cellular alkene metabolic process
AT1G50830	4.09066	0.00575837	0.0171696	AT1G50830	Aminotransferase-like, plant mobile domain family protein	GO:0010073 meristem maintenance;GO:0048507 meristem development;GO:0006790 sulfur compound metabolic process
AT1G02410	1.20452	0.00925825	0.0256764	AT1G02410	cytochrome c oxidase assembly protein CtaG / Cox11 family	GO:0033617 mitochondrial cytochrome c oxidase assembly;GO:0008535 respiratory chain complex IV assembly;GO:0033108 mitochondrial respiratory chain complex assembly
AT1G04420	-4.08185	6.04582e-16	1.88686e-14	AT1G04420	NAD(P)-linked oxidoreductase superfamily protein	GO:0065003 protein-containing complex assembly;GO:0022607 cellular component assembly;GO:0043933 protein-containing complex organization
AT1G05190	-4.48194	8.41455e-15	2.29073e-13	emb2394	Ribosomal protein L6 family	GO:0009793 embryo development ending in seed dormancy;GO:0009790 embryo development;GO:0006412 translation
AT1G13950	-1.67678	0.00415807	0.0129619	ELF5A-1	eukaryotic elongation factor 5A-1	GO:0045901 positive regulation of translational elongation;GO:0006449 regulation of translational termination;GO:0045905 positive regulation of translational termination
AT1G32990	-3.0997	6.80541e-06	4.27414e-05	PRPL11	plastid ribosomal protein l11	GO:0006351 DNA-templated transcription;GO:0032774 RNA biosynthetic process;GO:0034654 nucleobase-containing compound biosynthetic process
AT1G34150	-1.36517	0.00865684	0.0242802	AT1G34150	Pseudouridine synthase family protein	GO:0001522 pseudouridine synthesis;GO:0009451 RNA modification;GO:0043412 macromolecule modification
AT1G13820	-1.37636	0.00235464	0.0079279	AT1G13820	alpha/beta-Hydrolases superfamily protein	GO:0015994 chlorophyll metabolic process;GO:0006778 porphyrin-containing compound metabolic process;GO:0033013 tetrapyrrole metabolic process
AT1G15880	-1.88285	0.000732674	0.00287619	GOS11	golgi snare 11	GO:0006891 intra-Golgi vesicle-mediated transport;GO:0006888 endoplasmic reticulum to Golgi vesicle-mediated transport;GO:0048193 Golgi vesicle transport
AT1G80810	3.91023	0.000102069	0.000492576	AT1G80810	Tudor/PWWP/MBT superfamily protein	GO:0007064 mitotic sister chromatid cohesion;GO:0007062 sister chromatid cohesion;GO:0035825 homologous recombination
AT1G20010	-8.23658	1.83802e-75	3.01379e-72	TUB5	tubulin beta-5 chain	GO:0007017 microtubule-based process;GO:0009987 cellular process;GO:0008150 biological_process
AT1G52570	2.74024	0.0275943	0.0651021	PLDALPHA2	phospholipase D alpha 2	GO:0046470 phosphatidylcholine metabolic process;GO:0006650 glycerophospholipid metabolic process;GO:0046486 glycerolipid metabolic process
AT1G33520	1.66693	8.33696e-06	5.13466e-05	MOS2	D111/G-patch domain-containing protein	GO:0002758 innate immune response-activating signaling pathway;GO:0002757 immune response-activating signaling pathway;GO:0002764 immune response-regulating signaling pathway
AT1G54350	-3.38036	4.43214e-08	4.31001e-07	ABCD2	ABC transporter family protein	GO:0055085 transmembrane transport;GO:0044255 cellular lipid metabolic process;GO:0006629 lipid metabolic process
AT1G14550	8.0689	1.64044e-06	1.16481e-05	AT1G14550	Peroxidase superfamily protein	GO:0042744 hydrogen peroxide catabolic process;GO:0042743 hydrogen peroxide metabolic process;GO:0072593 reactive oxygen species metabolic process
AT1G52530	7.11401	0.00014907	0.000693599	AT1G52530	Hus1-like protein	GO:0000077 DNA damage checkpoint signaling;GO:0042770 signal transduction in response to DNA damage;GO:0031570 DNA integrity checkpoint signaling
AT1G10210	-1.74872	0.00606354	0.017933	MPK1	mitogen-activated protein kinase 1	GO:0009734 auxin-activated signaling pathway;GO:0071365 cellular response to auxin stimulus;GO:0009733 response to auxin
AT1G16705	6.12297	0.011182	0.0302225	AT1G16705	p300/CBP acetyltransferase-related protein-like protein	GO:0046394 carboxylic acid biosynthetic process;GO:0016053 organic acid biosynthetic process;GO:0044283 small molecule biosynthetic process
AT1G71520	4.50459	0.00120012	0.0044152	AT1G71520	Integrase-type DNA-binding superfamily protein	GO:0010150 leaf senescence;GO:0071407 cellular response to organic cyclic compound;GO:0090693 plant organ senescence
AT1G35190	2.22031	5.03872e-11	8.33893e-10	AT1G35190	2-oxoglutarate (2OG) and Fe(II)-dependent oxygenase superfamily protein	GO:0044272 sulfur compound biosynthetic process;GO:0006790 sulfur compound metabolic process;GO:0050832 defense response to fungus
AT1G07850	7.21226	0.000228405	0.00101813	AT1G07850	transferring glycosyl group transferase (DUF604)	GO:0008150 biological_process
AT1G03620	-3.00358	2.47865e-05	0.000136772	AT1G03620	ELMO/CED-12 family protein	GO:0070542 response to fatty acid;GO:0009617 response to bacterium;GO:0098542 defense response to other organism
AT1G13810	3.2063	6.11585e-07	4.7492e-06	AT1G13810	Restriction endonuclease, type II-like superfamily protein	GO:0043412 macromolecule modification;GO:0043170 macromolecule metabolic process;GO:0071704 organic substance metabolic process
AT1G14520	1.65034	0.000798843	0.00309546	MIOX1	myo-inositol oxygenase 1	GO:0019310 inositol catabolic process;GO:0046174 polyol catabolic process;GO:0006020 inositol metabolic process
AT1G28190	2.7174	1.57904e-05	9.15073e-05	AT1G28190	uncharacterized protein	GO:0009620 response to fungus;GO:0043207 response to external biotic stimulus;GO:0051707 response to other organism
AT1G12880	-6.39225	0.0074204	0.0213171	NUDT12	nudix hydrolase homolog 12	GO:0009266 response to temperature stimulus;GO:0009416 response to light stimulus;GO:0009314 response to radiation
AT1G66460	-6.46132	0.0359325	0.0808976	AT1G66460	Protein kinase superfamily protein	GO:0016310 phosphorylation;GO:0006796 phosphate-containing compound metabolic process;GO:0006793 phosphorus metabolic process
AT1G66190	-6.28632	0.0467708	0.10042	AT1G66190	uncharacterized protein	GO:0009735 response to cytokinin;GO:0016143 S-glycoside metabolic process;GO:0019757 glycosinolate metabolic process
AT1G23170	2.6157	0.0185643	0.0466041	AT1G23170	transmembrane protein (Protein of unknown function DUF2359, transmembrane)	GO:0008150 biological_process
AT1G71150	8.06383	6.14052e-07	4.76488e-06	AT1G71150	cyclin-D1-binding protein	GO:0051726 regulation of cell cycle;GO:0048869 cellular developmental process;GO:0032502 developmental process
AT1G78800	1.60773	0.000138829	0.000650676	AT1G78800	UDP-Glycosyltransferase superfamily protein	GO:0006486 protein glycosylation;GO:0009101 glycoprotein biosynthetic process;GO:0043413 macromolecule glycosylation
AT1G48040	1.88966	0.00960594	0.0264993	AT1G48040	Protein phosphatase 2C family protein
AT1G75800	-7.72546	3.16573e-34	4.65384e-32	AT1G75800	Pathogenesis-related thaumatin superfamily protein
AT1G75950	1.00802	0.000214896	0.000964769	SKP1	S phase kinase-associated protein 1	GO:0045910 negative regulation of DNA recombination;GO:0000018 regulation of DNA recombination;GO:0051053 negative regulation of DNA metabolic process
AT1G21060	-7.62275	1.59143e-18	6.57422e-17	AT1G21060	Serine/Threonine-kinase, putative (Protein of unknown function, DUF547)	GO:0019752 carboxylic acid metabolic process;GO:0043436 oxoacid metabolic process;GO:0006082 organic acid metabolic process
AT1G35250	-8.03877	0.000904027	0.00344542	AT1G35250	Thioesterase superfamily protein	GO:0044550 secondary metabolite biosynthetic process;GO:0032787 monocarboxylic acid metabolic process;GO:0019748 secondary metabolic process
AT1G52700	-4.89904	0.00541271	0.0162664	AT1G52700	alpha/beta-Hydrolases superfamily protein	GO:0009790 embryo development;GO:0040007 growth;GO:0009888 tissue development
AT1G03980	8.42594	2.96858e-07	2.4479e-06	PCS2	phytochelatin synthase 2	GO:0046937 phytochelatin metabolic process;GO:0046938 phytochelatin biosynthetic process;GO:0010038 response to metal ion
AT1G62422	2.38963	2.44765e-05	0.000135306	AT1G62422	uncharacterized protein	GO:0031347 regulation of defense response;GO:0050832 defense response to fungus;GO:0080134 regulation of response to stress
AT1G13530	4.19917	0.00275494	0.00908762	AT1G13530	hypothetical protein (DUF1262)	GO:0071310 cellular response to organic substance;GO:0007165 signal transduction;GO:0023052 signaling
AT1G34430	-2.62845	5.60544e-09	6.46917e-08	EMB3003	2-oxoacid dehydrogenases acyltransferase family protein	GO:0006086 acetyl-CoA biosynthetic process from pyruvate;GO:0006085 acetyl-CoA biosynthetic process;GO:0035384 thioester biosynthetic process
AT1G09870	1.33993	0.00416463	0.0129772	AT1G09870	histidine acid phosphatase family protein	GO:0009738 abscisic acid-activated signaling pathway;GO:0071215 cellular response to abscisic acid stimulus;GO:0097306 cellular response to alcohol
AT1G17710	7.74673	8.05376e-06	4.98039e-05	PEPC1	Pyridoxal phosphate phosphatase-related protein	GO:0051262 protein tetramerization;GO:0051259 protein complex oligomerization;GO:0016311 dephosphorylation
AT1G27200	2.09898	7.75567e-08	7.15361e-07	AT1G27200	glycosyltransferase family protein (DUF23)
AT1G04770	2.6579	0.0399641	0.0884788	AT1G04770	Tetratricopeptide repeat (TPR)-like superfamily protein	GO:0010438 cellular response to sulfur starvation;GO:0010439 regulation of glucosinolate biosynthetic process;GO:0042762 regulation of sulfur metabolic process
AT1G49240	-2.70647	7.05983e-15	1.93927e-13	ACT8	actin 8	GO:0048768 root hair cell tip growth;GO:0048767 root hair elongation;GO:0080147 root hair cell development
AT1G09240	-5.15231	6.82603e-07	5.24715e-06	NAS3	nicotianamine synthase 3	GO:0030417 nicotianamine metabolic process;GO:0030418 nicotianamine biosynthetic process;GO:0072351 tricarboxylic acid biosynthetic process
AT1G67810	1.43435	0.00761489	0.0217528	SUFE2	sulfur E2	GO:0051176 positive regulation of sulfur metabolic process;GO:0016226 iron-sulfur cluster assembly;GO:0031163 metallo-sulfur cluster assembly
AT1G70850	-4.08839	0.00191474	0.00664082	MLP34	MLP-like protein 34	GO:0019438 aromatic compound biosynthetic process;GO:1901362 organic cyclic compound biosynthetic process;GO:0006952 defense response
AT1G28440	-2.41744	3.78285e-06	2.49799e-05	HSL1	HAESA-like 1	GO:0140547 acquisition of seed longevity;GO:0010014 meristem initiation;GO:0009933 meristem structural organization
AT1G74720	1.32072	0.011145	0.0301366	QKY	C2 calcium/lipid-binding plant phosphoribosyltransferase family protein	GO:0048729 tissue morphogenesis;GO:0051211 anisotropic cell growth;GO:0010497 plasmodesmata-mediated intercellular transport
AT1G01970	-3.02573	1.0411e-09	1.38269e-08	AT1G01970	Tetratricopeptide repeat (TPR)-like superfamily protein	GO:0008150 biological_process
AT1G12860	-3.67959	3.24006e-05	0.000174319	SCRM2	basic helix-loop-helix (bHLH) DNA-binding superfamily protein	GO:0010444 guard mother cell differentiation;GO:0010440 stomatal lineage progression;GO:0050826 response to freezing
AT1G75560	1.10938	0.0375388	0.0839376	AT1G75560	zinc knuckle (CCHC-type) family protein	GO:0018205 peptidyl-lysine modification;GO:0018193 peptidyl-amino acid modification;GO:0048580 regulation of post-embryonic development
AT1G27290	-1.35338	0.000517377	0.00211597	AT1G27290	uncharacterized protein	GO:0009646 response to absence of light;GO:0009642 response to light intensity;GO:0009611 response to wounding
AT1G16740	1.56855	0.0186112	0.0466835	AT1G16740	Ribosomal protein L20	GO:0006412 translation;GO:0043043 peptide biosynthetic process;GO:0006518 peptide metabolic process
AT1G15470	1.42279	0.0397938	0.0881659	AT1G15470	Transducin/WD40 repeat-like superfamily protein	GO:0048638 regulation of developmental growth;GO:0040008 regulation of growth;GO:2000241 regulation of reproductive process
AT1G41830	-5.07443	1.26386e-07	1.11905e-06	SKS6	SKU5-similar 6	GO:0016144 S-glycoside biosynthetic process;GO:0019758 glycosinolate biosynthetic process;GO:0019761 glucosinolate biosynthetic process
AT1G54370	-2.88382	8.04825e-16	2.46489e-14	NHX5	sodium hydrogen exchanger 5	GO:0010351 lithium ion transport;GO:0006814 sodium ion transport;GO:0006885 regulation of pH
AT1G74920	-2.16658	5.18166e-09	6.01853e-08	ALDH10A8	aldehyde dehydrogenase 10A8	GO:0110095 cellular detoxification of aldehyde;GO:0006577 amino-acid betaine metabolic process;GO:0006578 amino-acid betaine biosynthetic process
AT1G56050	-1.98175	0.00682001	0.0198329	AT1G56050	GTP-binding protein-like protein	GO:0008150 biological_process
AT1G15130	1.55138	6.1697e-06	3.91176e-05	AT1G15130	Endosomal targeting BRO1-like domain-containing protein	GO:0099638 endosome to plasma membrane protein transport;GO:0036257 multivesicular body organization;GO:0061951 establishment of protein localization to plasma membrane
AT1G15670	-1.9099	6.31899e-05	0.000318279	AT1G15670	Galactose oxidase/kelch repeat superfamily protein	GO:0080037 negative regulation of cytokinin-activated signaling pathway;GO:0080036 regulation of cytokinin-activated signaling pathway;GO:2000762 regulation of phenylpropanoid metabolic process
AT1G05780	-1.13329	0.0327814	0.0749936	AT1G05780	Vacuolar ATPase assembly integral membrane protein VMA21-like domain-containing protein
AT1G17840	-3.95855	7.41787e-14	1.79477e-12	ABCG11	white-brown complex-like protein	GO:0080051 cutin transport;GO:0010222 stem vascular tissue pattern formation;GO:0042335 cuticle development
AT1G48000	-3.89813	0.0404471	0.089345	MYB112	myb domain protein 112	GO:0009737 response to abscisic acid;GO:0097305 response to alcohol;GO:0006355 regulation of DNA-templated transcription
AT1G49320	-7.14304	0.000459874	0.00190862	USPL1	unknown seed protein like 1	GO:0048316 seed development;GO:0010154 fruit development;GO:0048608 reproductive structure development
AT1G66400	2.69967	0.000104824	0.000504386	CML23	calmodulin like 23	GO:0080164 regulation of nitric oxide metabolic process;GO:0009909 regulation of flower development;GO:0048831 regulation of shoot system development
AT1G01060	4.07207	1.39173e-05	8.18149e-05	LHY	Homeodomain-like superfamily protein	GO:0042754 negative regulation of circadian rhythm;GO:0043433 negative regulation of DNA-binding transcription factor activity;GO:0051090 regulation of DNA-binding transcription factor activity
AT1G71696	-1.21799	0.0365366	0.0820582	SOL1	carboxypeptidase D	GO:0010082 regulation of root meristem growth;GO:0010075 regulation of meristem growth;GO:0010073 meristem maintenance
AT1G14780	-2.55617	1.02332e-06	7.61896e-06	AT1G14780	MAC/Perforin domain-containing protein	GO:2000031 regulation of salicylic acid mediated signaling pathway;GO:0009966 regulation of signal transduction;GO:0023051 regulation of signaling
AT1G03120	6.83012	0.000648213	0.00258171	RAB28	responsive to abscisic acid 28	GO:0010226 response to lithium ion;GO:0009845 seed germination;GO:0006873 intracellular monoatomic ion homeostasis
AT1G31000	7.30885	0.000149824	0.000696392	AT1G31000	F-box/associated interaction domain protein	GO:0008150 biological_process
AT1G26665	-1.99207	0.000787914	0.00305979	AT1G26665	Mediator complex, subunit Med10	GO:0006357 regulation of transcription by RNA polymerase II;GO:0006355 regulation of DNA-templated transcription;GO:2001141 regulation of RNA biosynthetic process
AT1G51380	8.07294	1.39736e-06	1.00833e-05	AT1G51380	DEA(D/H)-box RNA helicase family protein	GO:0043412 macromolecule modification;GO:0043170 macromolecule metabolic process;GO:0071704 organic substance metabolic process
AT1G04110	2.44038	0.00688263	0.0199987	SDD1	Subtilase family protein	GO:0010103 stomatal complex morphogenesis;GO:0010374 stomatal complex development;GO:0042127 regulation of cell population proliferation
AT1G01440	1.13616	0.0010632	0.00396695	AT1G01440	hypothetical protein (DUF3133)	GO:1900150 regulation of defense response to fungus;GO:0071417 cellular response to organonitrogen compound;GO:1901699 cellular response to nitrogen compound
AT1G66200	-1.89881	7.01438e-08	6.5235e-07	GSR2	uncharacterized protein	GO:0006542 glutamine biosynthetic process;GO:0006541 glutamine metabolic process;GO:0042126 nitrate metabolic process
AT1G01630	-1.52357	0.00123777	0.00454041	AT1G01630	Sec14p-like phosphatidylinositol transfer family protein	GO:0009965 leaf morphogenesis;GO:0010016 shoot system morphogenesis;GO:0006631 fatty acid metabolic process
AT1G71430	2.05468	0.00872394	0.024437	AT1G71430	uncharacterized protein	GO:0000492 box C/D snoRNP assembly;GO:0000491 small nucleolar ribonucleoprotein complex assembly;GO:0022618 protein-RNA complex assembly
AT1G48060	7.49741	4.5053e-05	0.000234461	AT1G48060	F-box/associated interaction domain protein	GO:0008150 biological_process
AT1G58270	-2.89214	9.97448e-13	2.06423e-11	ZW9	TRAF-like family protein	GO:0042546 cell wall biogenesis;GO:0090558 plant epidermis development;GO:0032787 monocarboxylic acid metabolic process
AT1G64790	-2.09005	0.00568773	0.0169827	ILA	ILITYHIA	GO:0009682 induced systemic resistance;GO:0009627 systemic acquired resistance;GO:0045087 innate immune response
AT1G01550	1.42118	2.67319e-08	2.71729e-07	BPS1	BPS1-like protein (DUF793)	GO:0009793 embryo development ending in seed dormancy;GO:0009790 embryo development;GO:0048316 seed development
AT1G23100	4.51321	7.00369e-07	5.37017e-06	AT1G23100	GroES-like family protein	GO:0006457 protein folding;GO:0051604 protein maturation;GO:0030154 cell differentiation
AT1G70940	-7.67335	3.58607e-39	7.21138e-37	PIN3	Auxin efflux carrier family protein	GO:0071467 cellular response to pH;GO:0071469 cellular response to alkaline pH;GO:0010446 response to alkaline pH
AT1G06810	6.5942	0.00233072	0.00785479	AT1G06810	endonuclease/glycosyl hydrolase	GO:0010468 regulation of gene expression;GO:0010556 regulation of macromolecule biosynthetic process;GO:0060255 regulation of macromolecule metabolic process
AT1G17330	2.11746	1.14241e-06	8.42033e-06	AT1G17330	Metal-dependent phosphohydrolase	GO:0006568 tryptophan metabolic process;GO:0006586 indolalkylamine metabolic process;GO:0042435 indole-containing compound biosynthetic process
AT1G50900	-4.5286	5.81578e-19	2.56665e-17	GDC1	Ankyrin repeat family protein	GO:0090391 granum assembly;GO:0006886 intracellular protein transport;GO:0009658 chloroplast organization
AT1G73050	6.22597	0.00840861	0.0236868	AT1G73050	Glucose-methanol-choline (GMC) oxidoreductase family protein	GO:0046202 cyanide biosynthetic process;GO:0019499 cyanide metabolic process;GO:1901566 organonitrogen compound biosynthetic process
AT1G10200	-1.91909	3.77969e-05	0.000200617	WLIM1	GATA type zinc finger transcription factor family protein	GO:0051017 actin filament bundle assembly;GO:0061572 actin filament bundle organization;GO:0007015 actin filament organization
AT1G10370	3.07367	2.63464e-06	1.8e-05	ERD9	Glutathione S-transferase family protein	GO:0060416 response to growth hormone;GO:0043434 response to peptide hormone;GO:0080148 negative regulation of response to water deprivation
AT1G52618	-3.00237	0.0484421	0.103394	AT1G52618	uncharacterized protein	GO:0048646 anatomical structure formation involved in morphogenesis;GO:0009653 anatomical structure morphogenesis;GO:0016070 RNA metabolic process
AT1G71730	1.16247	0.00304527	0.00988472	AT1G71730	uncharacterized protein	GO:0045815 transcription initiation-coupled chromatin remodeling;GO:0006367 transcription initiation at RNA polymerase II promoter;GO:0006366 transcription by RNA polymerase II
AT1G20540	-4.38117	6.71345e-06	4.22759e-05	AT1G20540	Transducin/WD40 repeat-like superfamily protein	GO:0043170 macromolecule metabolic process;GO:0071704 organic substance metabolic process;GO:0008152 metabolic process
AT1G23060	-5.63681	6.47389e-05	0.000324853	MDP40	uncharacterized protein	GO:0071695 anatomical structure maturation;GO:0021700 developmental maturation;GO:0090558 plant epidermis development
AT1G71330	2.16103	0.000993803	0.00374142	NAP5	non-intrinsic ABC protein 5	GO:0009408 response to heat;GO:0009639 response to red or far red light;GO:0048580 regulation of post-embryonic development
AT1G76680	2.94582	1.03429e-07	9.33003e-07	OPR1	12-oxophytodienoate reductase 1	GO:0031408 oxylipin biosynthetic process;GO:0031407 oxylipin metabolic process;GO:0071456 cellular response to hypoxia
AT1G77420	-2.04072	0.00427047	0.0132567	AT1G77420	alpha/beta-Hydrolases superfamily protein	GO:0042435 indole-containing compound biosynthetic process;GO:0009072 aromatic amino acid metabolic process;GO:0009867 jasmonic acid mediated signaling pathway
AT1G28210	2.28522	1.88311e-07	1.60883e-06	ATJ1	DNAJ heat shock family protein	GO:0006457 protein folding;GO:0051604 protein maturation;GO:0009408 response to heat
AT1G14840	-4.04543	0.0129805	0.0343175	MAP70-4	microtubule-associated proteins 70-4	GO:0007010 cytoskeleton organization;GO:0006996 organelle organization;GO:0016043 cellular component organization
AT1G35620	-2.23318	4.49772e-07	3.5854e-06	PDIL5-2	PDI-like 5-2
AT1G14685	-1.16157	0.00167843	0.00593126	BPC2	basic pentacysteine 2	GO:0080157 regulation of plant-type cell wall organization or biogenesis;GO:1901002 positive regulation of response to salt stress;GO:1901000 regulation of response to salt stress
AT1G66070	2.54161	2.2441e-06	1.55108e-05	AT1G66070	Translation initiation factor eIF3 subunit	GO:0016070 RNA metabolic process;GO:0090304 nucleic acid metabolic process;GO:0006139 nucleobase-containing compound metabolic process
AT1G70300	-1.39226	0.000223824	0.00100127	KUP6	K+ uptake permease 6	GO:0071805 potassium ion transmembrane transport;GO:0006813 potassium ion transport;GO:0098662 inorganic cation transmembrane transport
AT1G33470	-1.67847	0.00967227	0.0266409	AT1G33470	RNA-binding (RRM/RBD/RNP motifs) family protein	GO:0042546 cell wall biogenesis;GO:0048507 meristem development;GO:0016049 cell growth
AT1G59940	-4.90528	0.000312692	0.00135145	ARR3	response regulator 3	GO:0010161 red light signaling pathway;GO:0071491 cellular response to red light;GO:0010017 red or far-red light signaling pathway
AT1G68185	2.74577	0.0129986	0.0343556	AT1G68185	Ubiquitin-like superfamily protein	GO:0016070 RNA metabolic process;GO:0090304 nucleic acid metabolic process;GO:0051171 regulation of nitrogen compound metabolic process
AT1G16080	-1.29883	9.14741e-05	0.000445378	AT1G16080	nuclear protein	GO:0009416 response to light stimulus;GO:0009314 response to radiation;GO:0044271 cellular nitrogen compound biosynthetic process
AT1G71970	-6.49731	8.97878e-15	2.43501e-13	AT1G71970	uncharacterized protein	GO:0009642 response to light intensity;GO:0065003 protein-containing complex assembly;GO:0022607 cellular component assembly
AT1G05385	-2.65991	2.51853e-09	3.11036e-08	LPA19	photosystem II 11 kDa protein-like protein	GO:0010206 photosystem II repair;GO:0030091 protein repair;GO:0010207 photosystem II assembly
AT1G01680	9.63359	2.02737e-09	2.54958e-08	PUB54	plant U-box 54	GO:0010150 leaf senescence;GO:0090693 plant organ senescence;GO:0048366 leaf development
AT1G65660	1.37973	0.000227581	0.00101523	SMP1	Pre-mRNA splicing Prp18-interacting factor	GO:0008284 positive regulation of cell population proliferation;GO:0042127 regulation of cell population proliferation;GO:0000398 mRNA splicing, via spliceosome
AT1G51600	-1.00957	0.0210661	0.0519008	ZML2	ZIM-LIKE 2	GO:0018022 peptidyl-lysine methylation;GO:0006479 protein methylation;GO:0008213 protein alkylation
AT1G71500	-2.56241	3.70893e-10	5.31314e-09	AT1G71500	Rieske (2Fe-2S) domain-containing protein	GO:0042549 photosystem II stabilization;GO:0010207 photosystem II assembly;GO:0042548 regulation of photosynthesis, light reaction
AT1G70780	2.49486	1.17918e-07	1.05169e-06	AT1G70780	uncharacterized protein	GO:1901135 carbohydrate derivative metabolic process;GO:0009620 response to fungus;GO:0019752 carboxylic acid metabolic process
AT1G66160	1.18774	0.000437917	0.00182817	CMPG1	CYS, MET, PRO, and GLY protein 1	GO:0002237 response to molecule of bacterial origin;GO:0010150 leaf senescence;GO:0071407 cellular response to organic cyclic compound
AT1G73680	-2.6992	5.83799e-09	6.71573e-08	ALPHA DOX2	alpha dioxygenase	GO:0001676 long-chain fatty acid metabolic process;GO:0006631 fatty acid metabolic process;GO:0010150 leaf senescence
AT1G02810	-6.45343	0.00610854	0.0180371	AT1G02810	Plant invertase/pectin methylesterase inhibitor superfamily	GO:0045490 pectin catabolic process;GO:0000272 polysaccharide catabolic process;GO:0045488 pectin metabolic process
AT1G07740	2.61035	0.0394581	0.0875315	AT1G07740	Tetratricopeptide repeat (TPR)-like superfamily protein
AT1G73170	-1.75813	0.000856429	0.00328753	AT1G73170	P-loop containing nucleoside triphosphate hydrolases superfamily protein	GO:0009637 response to blue light;GO:0006720 isoprenoid metabolic process;GO:0044255 cellular lipid metabolic process
AT1G22890	-2.13148	0.00803742	0.0227766	AT1G22890	uncharacterized protein	GO:0009723 response to ethylene;GO:0009751 response to salicylic acid;GO:0009409 response to cold
AT1G05840	-1.80321	2.24891e-05	0.000125492	AT1G05840	Eukaryotic aspartyl protease family protein	GO:0051246 regulation of protein metabolic process;GO:0036211 protein modification process;GO:0009416 response to light stimulus
AT1G55200	-4.71931	0.0474852	0.101728	AT1G55200	kinase with adenine nucleotide alpha hydrolases-like domain-containing protein
AT1G17070	1.72006	0.000969652	0.00366538	STIPL1	GC-rich sequence DNA-binding factor-like protein with Tuftelin interacting domain-containing protein	GO:0000390 spliceosomal complex disassembly;GO:0032988 protein-RNA complex disassembly;GO:0032984 protein-containing complex disassembly
AT1G70810	3.65833	1.12878e-09	1.48893e-08	AT1G70810	Calcium-dependent lipid-binding (CaLB domain) family protein	GO:0043087 regulation of GTPase activity;GO:0043547 positive regulation of GTPase activity;GO:0051345 positive regulation of hydrolase activity
AT1G09157	4.70677	0.00037125	0.0015813	AT1G09157	transmembrane protein, putative (DUF679)	GO:0045026 plasma membrane fusion;GO:0061936 fusion of sperm to egg plasma membrane involved in double fertilization forming a zygote and endosperm;GO:0007009 plasma membrane organization
AT1G55207	5.97698	0.0186031	0.0466708	AT1G55207	uncharacterized protein	GO:0008150 biological_process
AT1G74660	-3.15324	0.017922	0.0452904	MIF1	mini zinc finger 1	GO:0048509 regulation of meristem development;GO:0009640 photomorphogenesis;GO:0009741 response to brassinosteroid
AT1G55325	1.3162	1.60664e-05	9.2836e-05	GCT	RNA polymerase II transcription mediator	GO:0090213 regulation of radial pattern formation;GO:0040034 regulation of development, heterochronic;GO:0006357 regulation of transcription by RNA polymerase II
AT1G73750	-1.92789	0.00038853	0.00164617	AT1G73750	alpha/beta hydrolase family protein	GO:2000652 regulation of secondary cell wall biogenesis;GO:1903338 regulation of cell wall organization or biogenesis;GO:0044087 regulation of cellular component biogenesis
AT1G27170	2.29295	0.00380447	0.0119888	AT1G27170	transmembrane receptors / ATP binding protein	GO:0071396 cellular response to lipid;GO:0042742 defense response to bacterium;GO:0032870 cellular response to hormone stimulus
AT1G78040	-2.02611	6.52825e-09	7.42562e-08	AT1G78040	Pollen Ole e 1 allergen and extensin family protein	GO:0061640 cytoskeleton-dependent cytokinesis;GO:0000910 cytokinesis;GO:0009832 plant-type cell wall biogenesis
AT1G48850	1.79649	1.23565e-07	1.09746e-06	EMB1144	chorismate synthase, putative / 5-enolpyruvylshikimate-3-phosphate phospholyase	GO:0009423 chorismate biosynthetic process;GO:0046417 chorismate metabolic process;GO:0043650 dicarboxylic acid biosynthetic process
AT1G70440	9.90184	1.75168e-13	4.03662e-12	SRO3	uncharacterized protein	GO:0009737 response to abscisic acid;GO:0009414 response to water deprivation;GO:0097305 response to alcohol
AT1G72800	3.02307	2.13018e-06	1.4805e-05	AT1G72800	RNA-binding (RRM/RBD/RNP motifs) family protein	GO:0018130 heterocycle biosynthetic process;GO:0009414 response to water deprivation;GO:0009415 response to water
AT1G36160	-2.72093	1.9146e-10	2.85596e-09	ACC1	acetyl-CoA carboxylase 1	GO:2001295 malonyl-CoA biosynthetic process;GO:2001293 malonyl-CoA metabolic process;GO:0030497 fatty acid elongation
AT1G02145	-1.91206	0.021237	0.0522855	ALG12	homolog of asparagine-linked glycosylation 12	GO:0030433 ubiquitin-dependent ERAD pathway;GO:0036503 ERAD pathway;GO:0006487 protein N-linked glycosylation
AT1G51690	-1.12582	0.0255633	0.0609719	B ALPHA	protein phosphatase 2A 55 kDa regulatory subunit B alpha isoform	GO:0098771 inorganic ion homeostasis;GO:0051172 negative regulation of nitrogen compound metabolic process;GO:0048878 chemical homeostasis
AT1G21540	-3.74338	0.00566834	0.0169415	AT1G21540	AMP-dependent synthetase and ligase family protein	GO:0009083 branched-chain amino acid catabolic process;GO:0010025 wax biosynthetic process;GO:0010166 wax metabolic process
AT1G13590	-6.85427	0.00133385	0.00485275	PSK1	phytosulfokine 1 precursor	GO:0008283 cell population proliferation;GO:1990110 callus formation;GO:0042060 wound healing
AT1G73110	-3.11399	3.48853e-05	0.00018637	AT1G73110	P-loop containing nucleoside triphosphate hydrolases superfamily protein	GO:0008150 biological_process
AT1G20370	2.96807	2.91817e-05	0.000158643	AT1G20370	Pseudouridine synthase family protein	GO:0034654 nucleobase-containing compound biosynthetic process;GO:0018130 heterocycle biosynthetic process;GO:0048316 seed development
AT1G55510	-2.1838	1.148e-11	2.0668e-10	BCDH BETA1	branched-chain alpha-keto acid decarboxylase E1 beta subunit	GO:0009083 branched-chain amino acid catabolic process;GO:0009081 branched-chain amino acid metabolic process;GO:0009063 amino acid catabolic process
AT1G77170	3.15627	0.00356167	0.0113179	AT1G77170	Tetratricopeptide repeat (TPR)-like superfamily protein	GO:0009451 RNA modification;GO:0043412 macromolecule modification;GO:0016070 RNA metabolic process
AT1G59359	5.70798	0.0251323	0.0601055	AT1G59359	Ribosomal protein S5 family protein	GO:0006412 translation;GO:0043043 peptide biosynthetic process;GO:0006518 peptide metabolic process
AT1G09630	1.70179	0.038577	0.0859186	RAB11c	RAB GTPase 11C	GO:0000911 cytokinesis by cell plate formation;GO:0000910 cytokinesis;GO:0022402 cell cycle process
AT1G02750	2.38088	5.45581e-06	3.49028e-05	AT1G02750	Drought-responsive family protein	GO:0009966 regulation of signal transduction;GO:0023051 regulation of signaling;GO:0010646 regulation of cell communication
AT1G15385	4.77089	0.000274332	0.00120174	AT1G15385	cotton fiber protein	GO:0001666 response to hypoxia;GO:0036293 response to decreased oxygen levels;GO:0070482 response to oxygen levels
AT1G03520	-1.88531	0.00414276	0.0129255	AT1G03520	Core-2/I-branching beta-1,6-N-acetylglucosaminyltransferase family protein	GO:1901565 organonitrogen compound catabolic process;GO:1901575 organic substance catabolic process;GO:0009056 catabolic process
AT1G80625	6.81674	0.000719162	0.00282753	AT1G80625	uncharacterized protein	GO:0008150 biological_process
AT1G01360	1.97241	0.00389551	0.0122334	RCAR1	regulatory component of ABA receptor 1	GO:0009738 abscisic acid-activated signaling pathway;GO:0071215 cellular response to abscisic acid stimulus;GO:0097306 cellular response to alcohol
AT1G70400	8.2387	4.307e-07	3.44754e-06	AT1G70400	NOSIC domain protein	GO:0000244 spliceosomal tri-snRNP complex assembly;GO:0000387 spliceosomal snRNP assembly;GO:0022618 protein-RNA complex assembly
AT1G25230	-7.4955	1.35488e-55	6.76907e-53	AT1G25230	Calcineurin-like metallo-phosphoesterase superfamily protein	GO:1901605 alpha-amino acid metabolic process;GO:0006520 amino acid metabolic process;GO:1901565 organonitrogen compound catabolic process
AT1G17960	2.02452	2.7416e-05	0.000149769	AT1G17960	Threonyl-tRNA synthetase	GO:0006435 threonyl-tRNA aminoacylation;GO:0006418 tRNA aminoacylation for protein translation;GO:0043038 amino acid activation
AT1G48350	-4.47698	6.60295e-20	3.32739e-18	EMB3105	Ribosomal L18p/L5e family protein	GO:0006412 translation;GO:0043043 peptide biosynthetic process;GO:0006518 peptide metabolic process
AT1G80330	5.93817	0.0140287	0.0366791	GA3OX4	gibberellin 3-oxidase 4	GO:0009686 gibberellin biosynthetic process;GO:0009685 gibberellin metabolic process;GO:0016102 diterpenoid biosynthetic process
AT1G70100	-3.3906	5.98139e-10	8.27918e-09	AT1G70100	neurofilament heavy protein	GO:0040007 growth;GO:0008150 biological_process
AT1G27510	-1.55368	0.000962206	0.00364176	EX2	UvrB/UvrC domain protein (DUF3506)	GO:0010343 singlet oxygen-mediated programmed cell death;GO:0071452 cellular response to singlet oxygen;GO:0097468 programmed cell death in response to reactive oxygen species
AT1G70210	-8.99275	3.56238e-14	8.99712e-13	CYCD1;1	CYCLIN D1;1
AT1G27060	1.20084	0.0333864	0.0760895	AT1G27060	Regulator of chromosome condensation (RCC1) family protein	GO:0008150 biological_process
AT1G30690	1.31512	0.0118164	0.0316669	AT1G30690	Sec14p-like phosphatidylinositol transfer family protein	GO:1901703 protein localization involved in auxin polar transport;GO:0009926 auxin polar transport;GO:0071365 cellular response to auxin stimulus
AT1G35680	-3.75379	1.27048e-15	3.8468e-14	RPL21C	Ribosomal protein L21	GO:0010027 thylakoid membrane organization;GO:0009668 plastid membrane organization;GO:0061024 membrane organization
AT1G61550	9.4362	7.08305e-12	1.31518e-10	AT1G61550	S-locus lectin protein kinase family protein	GO:0048544 recognition of pollen;GO:0008037 cell recognition;GO:0009987 cellular process
AT1G04960	1.46094	2.34453e-05	0.000130244	AT1G04960	golgin family A protein (DUF1664)	GO:0072665 protein localization to vacuole;GO:0072666 establishment of protein localization to vacuole;GO:0007033 vacuole organization
AT1G68440	4.53015	3.24439e-35	5.3198e-33	AT1G68440	uncharacterized protein	GO:0009637 response to blue light;GO:0031667 response to nutrient levels;GO:0009991 response to extracellular stimulus
AT1G32960	3.75562	0.000221199	0.00099077	SBT3.3	Subtilase family protein	GO:0009682 induced systemic resistance;GO:0045087 innate immune response;GO:0006955 immune response
AT1G56085	6.33358	0.00486527	0.0148433	AT1G56085	Cyclophilin	GO:0008150 biological_process
AT1G28380	1.86424	8.43649e-08	7.7314e-07	NSL1	MAC/Perforin domain-containing protein	GO:0010337 regulation of salicylic acid metabolic process;GO:0052542 defense response by callose deposition;GO:2000031 regulation of salicylic acid mediated signaling pathway
AT1G01180	-2.64873	2.7123e-09	3.33038e-08	AT1G01180	S-adenosyl-L-methionine-dependent methyltransferases superfamily protein	GO:0033014 tetrapyrrole biosynthetic process;GO:0033013 tetrapyrrole metabolic process;GO:0009409 response to cold
AT1G55370	-2.76272	0.000775508	0.00301876	NDF5	NDH-dependent cyclic electron flow 5	GO:0009773 photosynthetic electron transport in photosystem I;GO:0009767 photosynthetic electron transport chain;GO:0010628 positive regulation of gene expression
AT1G30110	-3.28629	0.0283285	0.0665182	NUDX25	nudix hydrolase homolog 25	GO:0015961 diadenosine polyphosphate catabolic process;GO:0015967 diadenosine tetraphosphate catabolic process;GO:0015959 diadenosine polyphosphate metabolic process
AT1G70640	5.72627	0.0240641	0.0581444	AT1G70640	octicosapeptide/Phox/Bem1p (PB1) domain-containing protein	GO:0071482 cellular response to light stimulus;GO:0071478 cellular response to radiation;GO:0071214 cellular response to abiotic stimulus
AT1G78970	-10.6448	2.30889e-15	6.80723e-14	LUP1	lupeol synthase 1	GO:0019742 pentacyclic triterpenoid metabolic process;GO:0019745 pentacyclic triterpenoid biosynthetic process;GO:0016104 triterpenoid biosynthetic process
AT1G34065	-3.92097	0.0166586	0.0424552	SAMC2	S-adenosylmethionine carrier 2	GO:0055085 transmembrane transport;GO:0006810 transport;GO:0051234 establishment of localization
AT1G63090	1.85978	1.74769e-07	1.50217e-06	PP2-A11	phloem protein 2-A11	GO:0009739 response to gibberellin;GO:0010565 regulation of cellular ketone metabolic process;GO:0062012 regulation of small molecule metabolic process
AT1G67350	1.11316	0.0441879	0.0959882	AT1G67350	NADH-ubiquinone oxidoreductase	GO:0009853 photorespiration;GO:0043094 cellular metabolic compound salvage;GO:0044237 cellular metabolic process
AT1G64510	-2.72712	6.14605e-12	1.14619e-10	AT1G64510	Translation elongation factor EF1B/ribosomal protein S6 family protein	GO:0006412 translation;GO:0043043 peptide biosynthetic process;GO:0006518 peptide metabolic process
AT1G72180	-5.36752	1.07575e-20	5.83479e-19	AT1G72180	Leucine-rich receptor-like protein kinase family protein	GO:0090548 response to nitrate starvation;GO:0010555 response to mannitol;GO:1902025 nitrate import
AT1G78020	-6.75081	3.61465e-21	2.03836e-19	AT1G78020	senescence-associated family protein, putative (DUF581)	GO:0090351 seedling development;GO:0042594 response to starvation;GO:0031667 response to nutrient levels
AT1G19710	-3.40085	0.0020877	0.00714881	AT1G19710	UDP-Glycosyltransferase superfamily protein	GO:0009832 plant-type cell wall biogenesis;GO:0042546 cell wall biogenesis;GO:0071669 plant-type cell wall organization or biogenesis
AT1G21600	-2.4114	2.13182e-11	3.70049e-10	PTAC6	plastid transcriptionally active 6	GO:0042793 plastid transcription;GO:0010017 red or far-red light signaling pathway;GO:0071489 cellular response to red or far red light
AT1G20270	1.54077	0.00159926	0.00568352	AT1G20270	2-oxoglutarate (2OG) and Fe(II)-dependent oxygenase superfamily protein
AT1G55675	-2.17949	1.7214e-05	9.8638e-05	AT1G55675	uncharacterized protein	GO:0008150 biological_process
AT1G56140	1.28542	0.000507153	0.00208134	AT1G56140	Leucine-rich repeat transmembrane protein kinase	GO:0052542 defense response by callose deposition;GO:0052545 callose localization;GO:0033037 polysaccharide localization
AT1G74270	1.25833	0.00391467	0.0122858	AT1G74270	Ribosomal protein L35Ae family protein	GO:0006412 translation;GO:0043043 peptide biosynthetic process;GO:0006518 peptide metabolic process
AT1G20050	-1.92862	2.10673e-05	0.000118363	HYD1	C-8,7 sterol isomerase	GO:0016126 sterol biosynthetic process;GO:0016125 sterol metabolic process;GO:0006694 steroid biosynthetic process
AT1G10940	1.25934	0.00137713	0.00499064	SNRK2.4	Protein kinase superfamily protein	GO:0080022 primary root development;GO:0009651 response to salt stress;GO:0006970 response to osmotic stress
AT1G11390	1.56885	0.00190928	0.00662513	AT1G11390	Protein kinase superfamily protein	GO:1902074 response to salt;GO:0042221 response to chemical;GO:0050896 response to stimulus
AT1G25450	-8.4222	1.611e-12	3.23963e-11	KCS5	3-ketoacyl-CoA synthase 5	GO:0000038 very long-chain fatty acid metabolic process;GO:0160062 cutin-based cuticle development;GO:0006633 fatty acid biosynthetic process
AT1G77490	-4.40386	1.58401e-14	4.15821e-13	TAPX	thylakoidal ascorbate peroxidase	GO:0071588 hydrogen peroxide mediated signaling pathway;GO:0010019 chloroplast-nucleus signaling pathway;GO:0009631 cold acclimation
AT1G69250	1.55818	1.58909e-05	9.19965e-05	AT1G69250	Nuclear transport factor 2 (NTF2) family protein with RNA binding (RRM-RBD-RNP motifs) domain-containing protein	GO:0009793 embryo development ending in seed dormancy;GO:0009790 embryo development;GO:0048316 seed development
AT1G14890	-3.73543	1.23307e-14	3.28963e-13	AT1G14890	Plant invertase/pectin methylesterase inhibitor superfamily protein	GO:0043086 negative regulation of catalytic activity;GO:0044092 negative regulation of molecular function;GO:0050790 regulation of catalytic activity
AT1G72280	3.52558	0.000952773	0.00360734	ERO1	endoplasmic reticulum oxidoreductins 1	GO:0034975 protein folding in endoplasmic reticulum;GO:0006457 protein folding;GO:0051604 protein maturation
AT1G36640	6.15275	0.00887851	0.0247845	AT1G36640	uncharacterized protein	GO:0050832 defense response to fungus;GO:0042742 defense response to bacterium;GO:0009620 response to fungus
AT1G17360	2.77186	0.000375367	0.00159643	AT1G17360	LOW protein: protein phosphatase 1 regulatory subunit-like protein	GO:0048507 meristem development;GO:0048589 developmental growth;GO:0009737 response to abscisic acid
AT1G14150	-8.18882	1.62079e-10	2.44334e-09	PnsL2	PsbQ-like 2	GO:0009767 photosynthetic electron transport chain;GO:0022900 electron transport chain;GO:0019684 photosynthesis, light reaction
AT1G29850	1.205	0.00332492	0.0106754	AT1G29850	double-stranded DNA-binding family protein	GO:0012501 programmed cell death;GO:0008219 cell death;GO:0006281 DNA repair
AT1G14720	-1.35712	0.000143866	0.000671481	XTH28	xyloglucan endotransglucosylase/hydrolase 28	GO:0080086 stamen filament development;GO:0010411 xyloglucan metabolic process;GO:0010410 hemicellulose metabolic process
AT1G68845	5.45157	0.0475432	0.101811	AT1G68845	uncharacterized protein	GO:0008150 biological_process
AT1G05930	6.1025	0.00928247	0.0257369	AT1G05930	B3 domain protein (DUF313)	GO:0008150 biological_process
AT1G74100	2.77322	4.39623e-18	1.73216e-16	SOT16	sulfotransferase 16	GO:0032260 response to jasmonic acid stimulus involved in jasmonic acid and ethylene-dependent systemic resistance;GO:0009861 jasmonic acid and ethylene-dependent systemic resistance;GO:0016144 S-glycoside biosynthetic process
AT1G48450	-1.50255	1.52222e-06	1.08995e-05	AT1G48450	alanine-tRNA ligase, putative (DUF760)	GO:0033014 tetrapyrrole biosynthetic process;GO:0016114 terpenoid biosynthetic process;GO:0046148 pigment biosynthetic process
AT1G09700	1.46848	0.040732	0.0898245	HYL1	dsRNA-binding domain-like superfamily protein	GO:0031054 pre-miRNA processing;GO:0010589 leaf proximal/distal pattern formation;GO:0035279 miRNA-mediated gene silencing by mRNA destabilization
AT1G12900	-5.13208	7.58153e-26	6.23969e-24	GAPA-2	glyceraldehyde 3-phosphate dehydrogenase A subunit 2	GO:0015977 carbon fixation;GO:0019253 reductive pentose-phosphate cycle;GO:0019685 photosynthesis, dark reaction
AT1G19150	-7.20134	5.16476e-15	1.44668e-13	Lhca6	PSI type II chlorophyll a/b-binding protein (Lhca2*1)	GO:0009768 photosynthesis, light harvesting in photosystem I;GO:0009765 photosynthesis, light harvesting;GO:0019684 photosynthesis, light reaction
AT1G60170	1.5413	6.18128e-06	3.91677e-05	emb1220	pre-mRNA processing ribonucleoprotein binding region-containing protein	GO:0000244 spliceosomal tri-snRNP complex assembly;GO:0000387 spliceosomal snRNP assembly;GO:0070417 cellular response to cold
AT1G69780	-4.16578	0.00770534	0.021967	ATHB13	Homeobox-leucine zipper protein family	GO:0048826 cotyledon morphogenesis;GO:0080022 primary root development;GO:0048598 embryonic morphogenesis
AT1G62305	2.41773	0.0264818	0.0628113	AT1G62305	Core-2/I-branching beta-1,6-N-acetylglucosaminyltransferase family protein	GO:0009751 response to salicylic acid;GO:0008104 protein localization;GO:0070727 cellular macromolecule localization
AT1G28610	-4.59897	9.96075e-06	6.05255e-05	AT1G28610	GDSL-like Lipase/Acylhydrolase superfamily protein	GO:0009812 flavonoid metabolic process;GO:0016143 S-glycoside metabolic process;GO:0019757 glycosinolate metabolic process
AT1G20490	-3.17732	4.43866e-13	9.724e-12	AT1G20490	AMP-dependent synthetase and ligase family protein	GO:0009718 anthocyanin-containing compound biosynthetic process;GO:0046283 anthocyanin-containing compound metabolic process;GO:0009962 regulation of flavonoid biosynthetic process
AT1G52100	-2.59084	0.00206028	0.00707312	AT1G52100	Mannose-binding lectin superfamily protein	GO:0002213 defense response to insect;GO:0016144 S-glycoside biosynthetic process;GO:0019758 glycosinolate biosynthetic process
AT1G07670	1.25962	0.000224836	0.00100516	ECA4	endomembrane-type CA-ATPase 4
AT1G47720	1.59775	0.0332804	0.0759306	OSB1	Primosome PriB/single-strand DNA-binding protein	GO:0000002 mitochondrial genome maintenance;GO:0045910 negative regulation of DNA recombination;GO:0000018 regulation of DNA recombination
AT1G51650	1.40551	0.00190742	0.00662084	AT1G51650	ATP synthase epsilon chain	GO:0006754 ATP biosynthetic process;GO:0015986 proton motive force-driven ATP synthesis;GO:0009145 purine nucleoside triphosphate biosynthetic process
AT1G06050	1.48018	0.00920556	0.0255664	AT1G06050	ENHANCED DISEASE RESISTANCE-like protein (DUF1336)	GO:0048827 phyllome development;GO:0048367 shoot system development;GO:0099402 plant organ development
AT1G07050	-3.15755	0.00786492	0.0223532	AT1G07050	CCT motif family protein	GO:0009409 response to cold;GO:0050832 defense response to fungus;GO:0009620 response to fungus
AT1G75270	3.79306	1.12815e-11	2.03276e-10	DHAR2	dehydroascorbate reductase 2	GO:0033355 ascorbate glutathione cycle;GO:0080151 positive regulation of salicylic acid mediated signaling pathway;GO:0010731 protein glutathionylation
AT1G54680	-2.52222	3.51244e-05	0.000187506	AT1G54680	translation initiation factor 3 subunit I	GO:0006508 proteolysis;GO:0016070 RNA metabolic process;GO:0090304 nucleic acid metabolic process
AT1G33390	1.02725	0.0246098	0.059168	FAS4	RNA helicase family protein	GO:0051252 regulation of RNA metabolic process;GO:0019219 regulation of nucleobase-containing compound metabolic process;GO:0051171 regulation of nitrogen compound metabolic process
AT1G78500	6.62227	0.00505663	0.0153543	AT1G78500	Terpenoid cyclases family protein	GO:0016104 triterpenoid biosynthetic process;GO:0006722 triterpenoid metabolic process;GO:0016114 terpenoid biosynthetic process
AT1G45145	3.2337	3.99808e-08	3.92191e-07	TRX5	thioredoxin H-type 5	GO:0010188 response to microbial phytotoxin;GO:0009636 response to toxic substance;GO:0006979 response to oxidative stress
AT1G56330	1.49313	7.00205e-05	0.000349287	SAR1B	secretion-associated RAS 1B	GO:0006888 endoplasmic reticulum to Golgi vesicle-mediated transport;GO:0048193 Golgi vesicle transport;GO:0006886 intracellular protein transport
AT1G72940	1.48745	3.18562e-06	2.14075e-05	AT1G72940	Toll-Interleukin-Resistance (TIR) domain-containing protein	GO:0034052 positive regulation of plant-type hypersensitive response;GO:0010363 regulation of plant-type hypersensitive response;GO:0043903 regulation of biological process involved in symbiotic interaction
AT1G60750	7.5141	0.000109988	0.000526381	AT1G60750	NAD(P)-linked oxidoreductase superfamily protein	GO:0008150 biological_process
AT1G47330	-1.31055	0.0372619	0.0834058	AT1G47330	methyltransferase, putative (DUF21)	GO:0010960 magnesium ion homeostasis;GO:0055080 monoatomic cation homeostasis;GO:0050801 monoatomic ion homeostasis
AT1G18740	1.60787	2.57026e-06	1.75883e-05	AT1G18740	ROH1, putative (DUF793)	GO:0006904 vesicle docking involved in exocytosis;GO:0048278 vesicle docking;GO:0019428 allantoin biosynthetic process
AT1G76100	-6.9781	2.30579e-32	3.01536e-30	PETE1	plastocyanin 1
AT1G35780	-1.34898	0.0117764	0.0315756	AT1G35780	N-lysine methyltransferase	GO:0009834 plant-type secondary cell wall biogenesis;GO:1903338 regulation of cell wall organization or biogenesis;GO:0000910 cytokinesis
AT1G16520	1.84939	0.00173783	0.00610977	AT1G16520	interactor of constitutive active ROPs protein	GO:0003002 regionalization;GO:0007389 pattern specification process;GO:0051252 regulation of RNA metabolic process
AT1G06450	3.72038	0.0241583	0.0583322	AT1G06450	Polynucleotidyl transferase, ribonuclease H-like superfamily protein
AT1G51680	-1.16124	0.00372384	0.0117701	4CL1	4-coumarate:CoA ligase 1	GO:0009698 phenylpropanoid metabolic process;GO:0009411 response to UV;GO:0019748 secondary metabolic process
AT1G23020	-4.41694	1.72653e-34	2.61012e-32	FRO3	ferric reduction oxidase 3	GO:0009267 cellular response to starvation;GO:0031669 cellular response to nutrient levels;GO:0046700 heterocycle catabolic process
AT1G23300	6.20723	0.00632172	0.018579	AT1G23300	MATE efflux family protein	GO:0046618 xenobiotic export from cell;GO:1990961 xenobiotic detoxification by transmembrane export across the plasma membrane;GO:0042908 xenobiotic transport
AT1G64230	-2.61016	4.54221e-10	6.41629e-09	UBC28	ubiquitin-conjugating enzyme 28	GO:0006511 ubiquitin-dependent protein catabolic process;GO:0019941 modification-dependent protein catabolic process;GO:0043632 modification-dependent macromolecule catabolic process
AT1G50890	1.27043	0.0263817	0.0626018	AT1G50890	ARM repeat superfamily protein	GO:0170002 halotropism;GO:0009606 tropism;GO:0009605 response to external stimulus
AT1G15180	-2.47631	2.21326e-05	0.000123761	AT1G15180	MATE efflux family protein	GO:0010162 seed dormancy process;GO:0022611 dormancy process;GO:0046618 xenobiotic export from cell
AT1G20823	-2.65881	0.018914	0.0473094	AT1G20823	RING/U-box superfamily protein	GO:0010966 regulation of phosphate transport;GO:0070417 cellular response to cold;GO:0051049 regulation of transport
AT1G27330	1.61476	0.0421628	0.0924346	AT1G27330	Ribosome associated membrane protein RAMP4	GO:0006979 response to oxidative stress;GO:0006950 response to stress;GO:0050896 response to stimulus
AT1G69523	-3.05422	0.0234789	0.0568981	AT1G69523	S-adenosyl-L-methionine-dependent methyltransferases superfamily protein	GO:0008610 lipid biosynthetic process;GO:0006629 lipid metabolic process;GO:1901576 organic substance biosynthetic process
AT1G07400	3.69292	2.30984e-05	0.000128555	AT1G07400	HSP20-like chaperones superfamily protein	GO:0071456 cellular response to hypoxia;GO:0036294 cellular response to decreased oxygen levels;GO:0071453 cellular response to oxygen levels
AT1G44170	1.41814	0.00291561	0.00953075	ALDH3H1	aldehyde dehydrogenase 3H1	GO:0009269 response to desiccation;GO:0006081 cellular aldehyde metabolic process;GO:0009651 response to salt stress
AT1G27600	-1.16923	0.00107051	0.00399141	IRX9-L	Nucleotide-diphospho-sugar transferases superfamily protein	GO:0010413 glucuronoxylan metabolic process;GO:0010417 glucuronoxylan biosynthetic process;GO:0010584 pollen exine formation
AT1G05200	-1.54866	0.00423186	0.0131573	GLR3.4	glutamate receptor 3.4	GO:0010034 response to acetate;GO:0071311 cellular response to acetate;GO:0071260 cellular response to mechanical stimulus
AT1G05575	1.81008	0.00102947	0.00386139	AT1G05575	uncharacterized protein	GO:0009061 anaerobic respiration;GO:0045333 cellular respiration;GO:0015980 energy derivation by oxidation of organic compounds
AT1G61810	2.91072	0.0105535	0.0287229	BGLU45	beta-glucosidase 45	GO:0009809 lignin biosynthetic process;GO:0009808 lignin metabolic process;GO:0009699 phenylpropanoid biosynthetic process
AT1G62640	-3.40783	2.29837e-10	3.3881e-09	KAS III	3-ketoacyl-acyl carrier protein synthase III	GO:0006633 fatty acid biosynthetic process;GO:0072330 monocarboxylic acid biosynthetic process;GO:0006631 fatty acid metabolic process
AT1G63250	3.18207	0.00183755	0.00640962	AT1G63250	DEA(D/H)-box RNA helicase family protein	GO:0043412 macromolecule modification;GO:0043170 macromolecule metabolic process;GO:0071704 organic substance metabolic process
AT1G61790	-1.5171	1.10786e-08	1.20424e-07	AT1G61790	Oligosaccharyltransferase complex/magnesium transporter family protein	GO:0010483 pollen tube reception;GO:0051703 biological process involved in intraspecies interaction between organisms;GO:0006487 protein N-linked glycosylation
AT1G68300	2.2564	7.63769e-09	8.55068e-08	AT1G68300	Adenine nucleotide alpha hydrolases-like superfamily protein	GO:0044248 cellular catabolic process;GO:0044255 cellular lipid metabolic process;GO:0006629 lipid metabolic process
AT1G69790	2.80956	0.0162109	0.0414927	AT1G69790	Protein kinase superfamily protein	GO:0016310 phosphorylation;GO:0009753 response to jasmonic acid;GO:0070542 response to fatty acid
AT1G68780	-2.53921	0.0241962	0.0583848	AT1G68780	RNI-like superfamily protein	GO:0007165 signal transduction;GO:0023052 signaling;GO:0007154 cell communication
AT1G07170	-1.17495	0.0244671	0.0588712	AT1G07170	PHF5-like protein	GO:0000398 mRNA splicing, via spliceosome;GO:0000375 RNA splicing, via transesterification reactions;GO:0000377 RNA splicing, via transesterification reactions with bulged adenosine as nucleophile
AT1G10360	-2.30977	1.71039e-06	1.20964e-05	GSTU18	glutathione S-transferase TAU 18	GO:0006749 glutathione metabolic process;GO:0009407 toxin catabolic process;GO:0009404 toxin metabolic process
AT1G64610	2.16257	0.000105101	0.000505492	AT1G64610	Transducin/WD40 repeat-like superfamily protein	GO:0010150 leaf senescence;GO:0090693 plant organ senescence;GO:0009751 response to salicylic acid
AT1G70990	-7.12611	0.00849179	0.0238895	AT1G70990	proline-rich family protein	GO:0090558 plant epidermis development;GO:0010015 root morphogenesis;GO:1905392 plant organ morphogenesis
AT1G16030	2.68306	0.00108658	0.00404143	Hsp70b	heat shock protein 70B	GO:0009615 response to virus;GO:0006457 protein folding;GO:0051604 protein maturation
AT1G60690	-5.17653	0.0110768	0.0299749	AT1G60690	NAD(P)-linked oxidoreductase superfamily protein	GO:0008150 biological_process
AT1G72630	-3.13959	0.00221373	0.0075152	ELF4-L2	ELF4-like 2	GO:0042753 positive regulation of circadian rhythm;GO:0042752 regulation of circadian rhythm;GO:0009648 photoperiodism
AT1G15350	-2.93866	1.66951e-07	1.44039e-06	AT1G15350	DUF4050 family protein	GO:0090558 plant epidermis development;GO:0010015 root morphogenesis;GO:1905392 plant organ morphogenesis
AT1G32520	1.25115	0.00802014	0.0227428	AT1G32520	TLDc domain protein	GO:0009889 regulation of biosynthetic process;GO:0019222 regulation of metabolic process;GO:0050789 regulation of biological process
AT1G51210	7.309	6.44422e-05	0.000323592	AT1G51210	UDP-Glycosyltransferase superfamily protein	GO:0008150 biological_process
AT1G64385	1.14414	0.044758	0.0969378	AT1G64385	uncharacterized protein	GO:0010243 response to organonitrogen compound;GO:0051246 regulation of protein metabolic process;GO:1901698 response to nitrogen compound
AT1G76965	8.24835	1.4051e-07	1.23255e-06	AT1G76965	uncharacterized protein	GO:0008150 biological_process
AT1G51570	-2.8134	2.49295e-06	1.70922e-05	AT1G51570	Calcium-dependent lipid-binding (CaLB domain) plant phosphoribosyltransferase family protein	GO:1902182 shoot apical meristem development;GO:0048507 meristem development;GO:0009888 tissue development
AT1G76130	3.03538	1.2552e-09	1.6455e-08	AMY2	alpha-amylase-like 2
AT1G04680	-4.35036	3.62086e-10	5.19745e-09	AT1G04680	Pectin lyase-like superfamily protein	GO:0045490 pectin catabolic process;GO:0016144 S-glycoside biosynthetic process;GO:0019758 glycosinolate biosynthetic process
AT1G24040	-1.6009	0.00997522	0.02732	AT1G24040	Acyl-CoA N-acyltransferases (NAT) superfamily protein	GO:0006474 N-terminal protein amino acid acetylation;GO:0018394 peptidyl-lysine acetylation;GO:0006473 protein acetylation
AT1G61120	10.9336	8.48314e-17	2.89322e-15	TPS04	terpene synthase 04	GO:0000304 response to singlet oxygen;GO:0080027 response to herbivore;GO:0016102 diterpenoid biosynthetic process
AT1G69160	-7.01739	2.2323e-10	3.30442e-09	AT1G69160	suppressor	GO:0010929 positive regulation of auxin mediated signaling pathway;GO:0009645 response to low light intensity stimulus;GO:0010928 regulation of auxin mediated signaling pathway
AT1G75240	-3.36577	3.69407e-06	2.44391e-05	HB33	homeobox protein 33	GO:0045893 positive regulation of DNA-templated transcription;GO:1902680 positive regulation of RNA biosynthetic process;GO:0010557 positive regulation of macromolecule biosynthetic process
AT1G19850	2.13524	0.000119623	0.000568281	MP	Transcriptional factor B3 family protein / auxin-responsive factor AUX/IAA-like protein	GO:0009942 longitudinal axis specification;GO:0000578 embryonic axis specification;GO:0009880 embryonic pattern specification
AT1G28390	-2.59666	0.00125503	0.00459501	AT1G28390	Protein kinase superfamily protein	GO:0016310 phosphorylation;GO:0050832 defense response to fungus;GO:0006796 phosphate-containing compound metabolic process
AT1G31550	-2.33018	0.0095295	0.0263191	AT1G31550	GDSL-like Lipase/Acylhydrolase superfamily protein	GO:0009812 flavonoid metabolic process;GO:0005976 polysaccharide metabolic process;GO:0009611 response to wounding
AT1G64590	-1.94144	0.0212867	0.0523777	AT1G64590	NAD(P)-binding Rossmann-fold superfamily protein	GO:0098771 inorganic ion homeostasis;GO:0048878 chemical homeostasis;GO:0042592 homeostatic process
AT1G02880	3.57456	2.15023e-09	2.69297e-08	TPK1	thiamine pyrophosphokinase1	GO:0006772 thiamine metabolic process;GO:0009229 thiamine diphosphate biosynthetic process;GO:0042357 thiamine diphosphate metabolic process
AT1G78850	1.5811	3.85977e-05	0.00020412	AT1G78850	D-mannose binding lectin protein with Apple-like carbohydrate-binding domain-containing protein	GO:1904383 response to sodium phosphate;GO:0071456 cellular response to hypoxia;GO:0036294 cellular response to decreased oxygen levels
AT1G70895	-3.29129	0.00849697	0.0239009	CLE17	CLAVATA3/ESR-RELATED 17	GO:0048863 stem cell differentiation;GO:0045597 positive regulation of cell differentiation;GO:0010088 phloem development
AT1G12230	-1.42076	3.22595e-05	0.000173691	AT1G12230	Aldolase superfamily protein	GO:0006098 pentose-phosphate shunt;GO:0051156 glucose 6-phosphate metabolic process;GO:0006740 NADPH regeneration
AT1G53450	-2.24673	2.18637e-06	1.51412e-05	AT1G53450	epstein-barr nuclear antigen	GO:0008150 biological_process
AT1G72270	7.00542	0.000316787	0.00136638	AT1G72270	nucleolar pre-ribosomal-associated protein	GO:0080111 DNA demethylation;GO:0035510 DNA dealkylation;GO:0070988 demethylation
AT1G28150	-4.05555	2.8394e-15	8.22347e-14	AT1G28150	uncharacterized protein	GO:0008150 biological_process
AT1G03440	-1.51523	0.0440712	0.0957812	AT1G03440	Leucine-rich repeat (LRR) family protein	GO:0007165 signal transduction;GO:0023052 signaling;GO:0007154 cell communication
AT1G76270	2.05782	1.59569e-05	9.23034e-05	AT1G76270	O-fucosyltransferase family protein	GO:0008150 biological_process
AT1G18060	-2.09282	6.22052e-07	4.82345e-06	AT1G18060	microbial collagenase	GO:0008150 biological_process
AT1G10550	-3.58828	6.02875e-05	0.000305319	XTH33	xyloglucan:xyloglucosyl transferase 33	GO:0009831 plant-type cell wall modification involved in multidimensional cell growth;GO:0042547 cell wall modification involved in multidimensional cell growth;GO:0009825 multidimensional cell growth
AT1G65710	8.07284	1.50183e-06	1.07571e-05	AT1G65710	serine/arginine repetitive matrix-like protein	GO:0051301 cell division;GO:0009987 cellular process;GO:0008150 biological_process
AT1G56530	6.80023	0.000694935	0.00274523	AT1G56530	hydroxyproline-rich glycoprotein family protein	GO:0008150 biological_process
AT1G17220	-2.64034	5.95721e-05	0.000302055	FUG1	Translation initiation factor 2, small GTP-binding protein	GO:0006413 translational initiation;GO:0006412 translation;GO:0043043 peptide biosynthetic process
AT1G52880	1.85644	0.000367021	0.001565	NAM	NAC (No Apical Meristem) domain transcriptional regulator superfamily protein	GO:0048317 seed morphogenesis;GO:0080060 integument development;GO:0045995 regulation of embryonic development
AT1G03010	-6.20643	0.0103856	0.0283383	AT1G03010	Phototropic-responsive NPH3 family protein	GO:0009860 pollen tube growth;GO:0009932 cell tip growth;GO:0048868 pollen tube development
AT1G15380	2.14115	9.16742e-09	1.01041e-07	GLYI4	Lactoylglutathione lyase / glyoxalase I family protein	GO:0010045 response to nickel cation;GO:2000022 regulation of jasmonic acid mediated signaling pathway;GO:2000031 regulation of salicylic acid mediated signaling pathway
AT1G01610	-2.04804	0.000132741	0.000625305	GPAT4	glycerol-3-phosphate acyltransferase 4	GO:0010143 cutin biosynthetic process;GO:0160062 cutin-based cuticle development;GO:0009059 macromolecule biosynthetic process
AT1G74030	3.86057	4.53944e-17	1.58109e-15	ENO1	enolase 1	GO:0006096 glycolytic process;GO:0009134 nucleoside diphosphate catabolic process;GO:0009135 purine nucleoside diphosphate metabolic process
AT1G02520	2.75139	0.0124197	0.0330633	ABCB11	P-glycoprotein 11	GO:0055085 transmembrane transport;GO:0006810 transport;GO:0051234 establishment of localization
AT1G33790	-7.88338	5.99328e-08	5.67482e-07	AT1G33790	jacalin lectin family protein	GO:0016070 RNA metabolic process;GO:0090304 nucleic acid metabolic process;GO:0006139 nucleobase-containing compound metabolic process
AT1G15480	1.51148	0.0190307	0.0475511	AT1G15480	Tetratricopeptide repeat (TPR)-like superfamily protein	GO:0080156 mitochondrial mRNA modification;GO:1900864 mitochondrial RNA modification;GO:0016556 mRNA modification
AT1G23880	1.94287	0.00107646	0.00401012	AT1G23880	NHL domain-containing protein	GO:0009832 plant-type cell wall biogenesis;GO:0071407 cellular response to organic cyclic compound;GO:0042546 cell wall biogenesis
AT1G12780	-2.9911	4.34811e-17	1.52693e-15	UGE1	UDP-D-glucose/UDP-D-galactose 4-epimerase 1	GO:0046369 galactose biosynthetic process;GO:0033358 UDP-L-arabinose biosynthetic process;GO:0045226 extracellular polysaccharide biosynthetic process
AT1G33020	7.19498	0.000366485	0.00156427	AT1G33020	F-box and associated interaction domains-containing protein	GO:0008150 biological_process
AT1G71130	1.96917	0.000979427	0.0036984	CRF8	Integrase-type DNA-binding superfamily protein	GO:0016036 cellular response to phosphate starvation;GO:0009267 cellular response to starvation;GO:0031669 cellular response to nutrient levels
AT1G75170	1.7473	1.57861e-05	9.15073e-05	AT1G75170	Sec14p-like phosphatidylinositol transfer family protein	GO:0042440 pigment metabolic process;GO:0071669 plant-type cell wall organization or biogenesis;GO:0044248 cellular catabolic process
AT1G22620	-1.51174	0.00352956	0.0112377	ATSAC1	Phosphoinositide phosphatase family protein	GO:0036092 phosphatidylinositol-3-phosphate biosynthetic process;GO:0046854 phosphatidylinositol phosphate biosynthetic process;GO:0046856 phosphatidylinositol dephosphorylation
AT1G26410	6.18176	0.0074674	0.0214098	AT1G26410	FAD-binding Berberine family protein	GO:0071456 cellular response to hypoxia;GO:0036294 cellular response to decreased oxygen levels;GO:0071453 cellular response to oxygen levels
AT1G23190	1.86094	0.000951806	0.00360431	PGM3	Phosphoglucomutase/phosphomannomutase family protein	GO:0046686 response to cadmium ion;GO:0010038 response to metal ion;GO:0048229 gametophyte development
AT1G80890	1.45055	0.00449818	0.013864	AT1G80890	GAG1At protein	GO:0043412 macromolecule modification;GO:0043170 macromolecule metabolic process;GO:0071704 organic substance metabolic process
AT1G74730	-2.27793	1.23135e-09	1.61622e-08	AT1G74730	transmembrane protein, putative (DUF1118)	GO:0090391 granum assembly;GO:0010196 nonphotochemical quenching;GO:1990066 energy quenching
AT1G76090	-1.40623	0.00392761	0.0123228	SMT3	sterol methyltransferase 3	GO:0016126 sterol biosynthetic process;GO:0016125 sterol metabolic process;GO:0006694 steroid biosynthetic process
AT1G61360	2.6179	5.679e-08	5.40659e-07	AT1G61360	S-locus lectin protein kinase family protein	GO:0048544 recognition of pollen;GO:0008037 cell recognition;GO:0009987 cellular process
AT1G05570	-2.95585	4.50967e-13	9.85929e-12	CALS1	callose synthase 1	GO:0006075 (1->3)-beta-D-glucan biosynthetic process;GO:0006074 (1->3)-beta-D-glucan metabolic process;GO:0051274 beta-glucan biosynthetic process
AT1G31280	2.70545	7.20551e-07	5.51499e-06	AGO2	Argonaute family protein	GO:0051607 defense response to virus;GO:0140546 defense response to symbiont;GO:0009615 response to virus
AT1G03180	4.04349	0.00549917	0.016496	AT1G03180	non-structural protein	GO:0007096 regulation of exit from mitosis;GO:0051026 chiasma assembly;GO:1901990 regulation of mitotic cell cycle phase transition
AT1G19540	-6.48407	4.52962e-33	6.31069e-31	AT1G19540	NmrA-like negative transcriptional regulator family protein	GO:1901565 organonitrogen compound catabolic process;GO:0044248 cellular catabolic process;GO:1901575 organic substance catabolic process
AT1G28220	7.03538	0.00046011	0.00190923	PUP3	purine permease 3	GO:0006863 purine nucleobase transport;GO:0015851 nucleobase transport;GO:0071705 nitrogen compound transport
AT1G75680	-3.55965	2.65908e-11	4.57105e-10	GH9B7	glycosyl hydrolase 9B7	GO:0048589 developmental growth;GO:0040007 growth;GO:0009888 tissue development
AT1G65840	3.10221	2.7819e-18	1.12096e-16	PAO4	polyamine oxidase 4	GO:0046203 spermidine catabolic process;GO:0046208 spermine catabolic process;GO:0008215 spermine metabolic process
AT1G31870	1.15555	0.00300792	0.00978436	AT1G31870	pre-mRNA-splicing factor of RES complex protein	GO:0000398 mRNA splicing, via spliceosome;GO:0000375 RNA splicing, via transesterification reactions;GO:0000377 RNA splicing, via transesterification reactions with bulged adenosine as nucleophile
AT1G74370	-2.66176	0.0306461	0.0709517	AT1G74370	RING/U-box superfamily protein	GO:0042180 cellular ketone metabolic process;GO:0010876 lipid localization;GO:0033036 macromolecule localization
AT1G62370	-7.39452	0.00465128	0.0142575	AT1G62370	RING/U-box superfamily protein	GO:0015996 chlorophyll catabolic process;GO:0046149 pigment catabolic process;GO:0006787 porphyrin-containing compound catabolic process
AT1G12420	-2.28451	0.012023	0.0321437	ACR8	ACT domain repeat 8	GO:0009737 response to abscisic acid;GO:0097305 response to alcohol;GO:0009725 response to hormone
AT1G67980	4.31736	2.24477e-10	3.32013e-09	CCOAMT	caffeoyl-CoA 3-O-methyltransferase	GO:0009809 lignin biosynthetic process;GO:0009808 lignin metabolic process;GO:0002239 response to oomycetes
AT1G07440	-6.87578	1.71099e-17	6.365e-16	AT1G07440	NAD(P)-binding Rossmann-fold superfamily protein	GO:0046686 response to cadmium ion;GO:0010038 response to metal ion;GO:0010035 response to inorganic substance
AT1G65500	-3.71122	6.48461e-07	5.00819e-06	AT1G65500	uncharacterized protein	GO:0009723 response to ethylene;GO:0009751 response to salicylic acid;GO:0009409 response to cold
AT1G14670	-1.43445	2.30825e-05	0.0001285	AT1G14670	Endomembrane protein 70 protein family
AT1G03850	-1.37487	0.0200197	0.0496382	GRXS13	Glutaredoxin family protein	GO:0080183 response to photooxidative stress;GO:0000122 negative regulation of transcription by RNA polymerase II;GO:0009735 response to cytokinin
AT1G23540	4.54981	0.0013503	0.00490342	PERK12	Protein kinase superfamily protein	GO:0032502 developmental process;GO:0008150 biological_process
AT1G60420	2.06415	2.06271e-07	1.75174e-06	AT1G60420	DC1 domain-containing protein	GO:0080092 regulation of pollen tube growth;GO:0006935 chemotaxis;GO:0010183 pollen tube guidance
AT1G19660	-1.60782	1.27796e-06	9.32272e-06	AT1G19660	Wound-responsive family protein	GO:0019439 aromatic compound catabolic process;GO:0006631 fatty acid metabolic process;GO:1901361 organic cyclic compound catabolic process
AT1G23560	6.52374	6.05097e-09	6.93454e-08	AT1G23560	OBP32pep, putative (DUF220)	GO:0010015 root morphogenesis;GO:1905392 plant organ morphogenesis;GO:0048364 root development
AT1G51538	5.7117	0.0325783	0.0746227	AT1G51538	Aminotransferase-like, plant mobile domain family protein	GO:0010073 meristem maintenance;GO:0048507 meristem development;GO:0009888 tissue development
AT1G06270	7.79031	3.45343e-06	2.30474e-05	AT1G06270	Pentatricopeptide repeat (PPR) superfamily protein	GO:0008150 biological_process
AT1G21410	2.21119	1.30819e-05	7.73089e-05	SKP2A	F-box/RNI-like superfamily protein	GO:0031146 SCF-dependent proteasomal ubiquitin-dependent protein catabolic process;GO:0051781 positive regulation of cell division;GO:0043161 proteasome-mediated ubiquitin-dependent protein catabolic process
AT1G31230	-1.93039	0.00786206	0.022348	AK-HSDH I	aspartate kinase-homoserine dehydrogenase i	GO:0009088 threonine biosynthetic process;GO:0006566 threonine metabolic process;GO:0009085 lysine biosynthetic process
AT1G03710	6.65993	0.0180502	0.0455496	AT1G03710	Cystatin/monellin superfamily protein	GO:0009908 flower development;GO:0090567 reproductive shoot system development;GO:0048367 shoot system development
AT1G69040	-5.4547	2.57082e-07	2.14658e-06	ACR4	ACT domain repeat 4	GO:0006521 regulation of cellular amino acid metabolic process;GO:0033238 regulation of amine metabolic process;GO:0009735 response to cytokinin
AT1G17040	-1.488	0.0294138	0.0686355	SHA	SH2 domain protein A	GO:0007165 signal transduction;GO:0023052 signaling;GO:0006355 regulation of DNA-templated transcription
AT1G69930	5.80781	0.000220131	0.000986194	GSTU11	glutathione S-transferase TAU 11	GO:0006749 glutathione metabolic process;GO:0009407 toxin catabolic process;GO:0009404 toxin metabolic process
AT1G49130	-3.50785	0.00104758	0.00391964	BBX17	B-box type zinc finger protein with CCT domain-containing protein	GO:0009408 response to heat;GO:0009266 response to temperature stimulus;GO:0006355 regulation of DNA-templated transcription
AT1G17810	-3.4766	2.27193e-07	1.91644e-06	BETA-TIP	beta-tonoplast intrinsic protein	GO:0055085 transmembrane transport;GO:0006810 transport;GO:0051234 establishment of localization
AT1G80530	-1.41729	0.00318664	0.0102888	AT1G80530	Major facilitator superfamily protein	GO:0009933 meristem structural organization;GO:0048532 anatomical structure arrangement;GO:0009908 flower development
AT1G22540	-1.26434	0.00564932	0.0168941	AT1G22540	Major facilitator superfamily protein	GO:0042938 dipeptide transport;GO:0006857 oligopeptide transport;GO:0015833 peptide transport
AT1G29930	-9.31946	4.51095e-122	4.80777e-118	CAB1	chlorophyll A/B binding protein 1	GO:0009765 photosynthesis, light harvesting;GO:0019684 photosynthesis, light reaction;GO:0015979 photosynthesis
AT1G33360	2.0703	4.88395e-05	0.000252624	AT1G33360	ATP-dependent Clp protease	GO:0006457 protein folding;GO:0051604 protein maturation;GO:0010467 gene expression
AT1G10300	6.03627	0.0151384	0.0390665	AT1G10300	Nucleolar GTP-binding protein	GO:1900426 positive regulation of defense response to bacterium;GO:1900424 regulation of defense response to bacterium;GO:0010118 stomatal movement
AT1G71960	-2.09442	0.00135287	0.00491192	ABCG25	ATP-binding cassette family G25	GO:0080168 abscisic acid transport;GO:0046864 isoprenoid transport;GO:0046865 terpenoid transport
AT1G51110	-4.62214	2.75116e-18	1.11067e-16	AT1G51110	Plastid-lipid associated protein PAP / fibrillin family protein	GO:0008150 biological_process
AT1G52550	1.59435	0.025026	0.0599252	AT1G52550	uncharacterized protein	GO:0008150 biological_process
AT1G60960	1.11641	0.00142035	0.00512373	IRT3	iron regulated transporter 3	GO:0071577 zinc ion transmembrane transport;GO:0006829 zinc ion transport;GO:0006826 iron ion transport
AT1G48635	1.55354	0.00696581	0.0202045	PEX3	peroxin 3	GO:0007031 peroxisome organization;GO:0006996 organelle organization;GO:0016043 cellular component organization
AT1G07745	-1.31741	0.0278394	0.065579	RAD51D	DNA repair RAD51-like protein	GO:0016444 somatic cell DNA recombination;GO:1900426 positive regulation of defense response to bacterium;GO:1900424 regulation of defense response to bacterium
AT1G27680	-2.57333	0.00244781	0.00819243	APL2	ADPGLC-PPase large subunit	GO:0005978 glycogen biosynthetic process;GO:0005977 glycogen metabolic process;GO:0006112 energy reserve metabolic process
AT1G64900	2.72409	5.01461e-12	9.45105e-11	CYP89A2	cytochrome P450, family 89, subfamily A, polypeptide 2	GO:0006576 biogenic amine metabolic process;GO:0009308 amine metabolic process;GO:0001666 response to hypoxia
AT1G47130	5.70232	5.66786e-07	4.43362e-06	AT1G47130	uncharacterized protein	GO:0010565 regulation of cellular ketone metabolic process;GO:0062012 regulation of small molecule metabolic process;GO:0001666 response to hypoxia
AT1G13770	-1.95184	0.00064626	0.00257562	RUS3	root UVB sensitive protein (Protein of unknown function, DUF647)	GO:0016070 RNA metabolic process;GO:0090304 nucleic acid metabolic process;GO:0006139 nucleobase-containing compound metabolic process
AT1G12250	-3.17368	1.80109e-16	5.9247e-15	AT1G12250	Pentapeptide repeat-containing protein	GO:0018130 heterocycle biosynthetic process;GO:0019438 aromatic compound biosynthetic process;GO:1901362 organic cyclic compound biosynthetic process
AT1G80570	-1.96381	0.000446381	0.00186013	AT1G80570	RNI-like superfamily protein	GO:0006511 ubiquitin-dependent protein catabolic process;GO:0019941 modification-dependent protein catabolic process;GO:0043632 modification-dependent macromolecule catabolic process
AT1G20000	5.68414	0.0314702	0.0725055	TAF11b	TBP-associated factor 11B	GO:0051123 RNA polymerase II preinitiation complex assembly;GO:0070897 transcription preinitiation complex assembly;GO:0006367 transcription initiation at RNA polymerase II promoter
AT1G03740	1.03367	0.00579618	0.0172693	AT1G03740	Protein kinase superfamily protein	GO:0016310 phosphorylation;GO:0006796 phosphate-containing compound metabolic process;GO:0006793 phosphorus metabolic process
AT1G54010	-4.66046	9.55592e-19	4.14012e-17	AT1G54010	GDSL-like Lipase/Acylhydrolase superfamily protein	GO:0006568 tryptophan metabolic process;GO:0006586 indolalkylamine metabolic process;GO:0042435 indole-containing compound biosynthetic process
AT1G04880	8.34627	5.56303e-08	5.30567e-07	AT1G04880	HMG (high mobility group) box protein with ARID/BRIGHT DNA-binding domain-containing protein	GO:0009846 pollen germination;GO:0009860 pollen tube growth;GO:0009932 cell tip growth
AT1G53620	5.79269	0.0214122	0.0526196	AT1G53620	uncharacterized protein	GO:0071456 cellular response to hypoxia;GO:0036294 cellular response to decreased oxygen levels;GO:0071453 cellular response to oxygen levels
AT1G65290	1.36768	0.00438161	0.0135517	mtACP2	mitochondrial acyl carrier protein 2	GO:0006120 mitochondrial electron transport, NADH to ubiquinone;GO:0019646 aerobic electron transport chain;GO:0042775 mitochondrial ATP synthesis coupled electron transport
AT1G17720	1.16955	0.000311917	0.00134865	ATB BETA	Protein phosphatase 2A, regulatory subunit PR55	GO:0010921 regulation of phosphatase activity;GO:0043666 regulation of phosphoprotein phosphatase activity;GO:0035304 regulation of protein dephosphorylation
AT1G12090	-11.2339	1.80774e-52	8.3769e-50	ELP	extensin-like protein	GO:1901566 organonitrogen compound biosynthetic process;GO:0044271 cellular nitrogen compound biosynthetic process;GO:0034641 cellular nitrogen compound metabolic process
AT1G31835	1.90061	0.00343847	0.0109903	AT1G31835	uncharacterized protein	GO:0008150 biological_process
AT1G15125	-4.92035	9.00537e-42	2.18135e-39	AT1G15125	S-adenosyl-L-methionine-dependent methyltransferases superfamily protein
AT1G07210	1.62481	0.000985963	0.00371715	AT1G07210	Ribosomal protein S18	GO:0006412 translation;GO:0043043 peptide biosynthetic process;GO:0006518 peptide metabolic process
AT1G03230	1.07813	0.0145732	0.0378186	AT1G03230	Eukaryotic aspartyl protease family protein	GO:0010015 root morphogenesis;GO:0009611 response to wounding;GO:1905392 plant organ morphogenesis
AT1G34220	1.85524	1.25468e-06	9.17487e-06	AT1G34220	Regulator of Vps4 activity in the MVB pathway protein	GO:0016197 endosomal transport;GO:0015031 protein transport;GO:0046907 intracellular transport
AT1G18490	-2.0175	0.00182678	0.00637415	AT1G18490	2-aminoethanethiol dioxygenase, putative (DUF1637)	GO:0018158 protein oxidation;GO:0018171 peptidyl-cysteine oxidation;GO:0003032 detection of oxygen
AT1G18900	2.95051	1.97883e-14	5.14399e-13	AT1G18900	Pentatricopeptide repeat (PPR) superfamily protein	GO:0071482 cellular response to light stimulus;GO:0071478 cellular response to radiation;GO:0071214 cellular response to abiotic stimulus
AT1G12050	-1.27251	0.0045878	0.0140913	AT1G12050	fumarylacetoacetase	GO:1901999 homogentisate metabolic process;GO:1902000 homogentisate catabolic process;GO:0006572 tyrosine catabolic process
AT1G69070	2.71876	0.0140831	0.036782	AT1G69070	nucleolar-like protein	GO:0043412 macromolecule modification;GO:0043170 macromolecule metabolic process;GO:0071704 organic substance metabolic process
AT1G55500	2.34598	3.86005e-05	0.00020412	ECT4	evolutionarily conserved C-terminal region 4	GO:0048255 mRNA stabilization;GO:1902373 negative regulation of mRNA catabolic process;GO:1903312 negative regulation of mRNA metabolic process
AT1G08400	1.61712	0.00262136	0.00870432	AT1G08400	RINT-1 / TIP-1 family	GO:0006890 retrograde vesicle-mediated transport, Golgi to endoplasmic reticulum;GO:0006888 endoplasmic reticulum to Golgi vesicle-mediated transport;GO:0048193 Golgi vesicle transport
AT1G52343	-6.29044	0.000495513	0.00204024	AT1G52343	uncharacterized protein	GO:0048588 developmental cell growth;GO:0048468 cell development;GO:0016049 cell growth
AT1G16160	6.63388	0.00178508	0.00625422	WAKL5	wall associated kinase-like 5	GO:0009611 response to wounding;GO:0006950 response to stress;GO:0050896 response to stimulus
AT1G49050	1.59012	0.00376523	0.0118815	AT1G49050	Eukaryotic aspartyl protease family protein	GO:0050832 defense response to fungus;GO:0009620 response to fungus;GO:0098542 defense response to other organism
AT1G68820	1.26674	6.14056e-05	0.000310097	AT1G68820	Transmembrane Fragile-X-F-associated protein	GO:0009408 response to heat;GO:0009414 response to water deprivation;GO:0009266 response to temperature stimulus
AT1G16670	2.53855	1.30685e-13	3.06119e-12	AT1G16670	Protein kinase superfamily protein	GO:0050826 response to freezing;GO:0009625 response to insect;GO:0046777 protein autophosphorylation
AT1G28070	2.32331	4.0331e-07	3.24407e-06	AT1G28070	ATP-dependent RNA helicase	GO:0008150 biological_process
AT1G36070	-1.41322	0.00244114	0.00817574	AT1G36070	Transducin/WD40 repeat-like superfamily protein	GO:0048827 phyllome development;GO:0050793 regulation of developmental process;GO:0048367 shoot system development
AT1G52320	1.19669	0.0218857	0.0536287	AT1G52320	kinesin-like protein	GO:0044281 small molecule metabolic process;GO:0008152 metabolic process;GO:0008150 biological_process
AT1G36060	-6.09691	8.773e-29	8.90502e-27	AT1G36060	Integrase-type DNA-binding superfamily protein	GO:0010116 positive regulation of abscisic acid biosynthetic process;GO:0016103 diterpenoid catabolic process;GO:0045487 gibberellin catabolic process
AT1G26600	-6.65659	0.000150657	0.000699956	CLE9	CLAVATA3/ESR-RELATED 9	GO:0010088 phloem development;GO:0010078 maintenance of root meristem identity;GO:0045168 cell-cell signaling involved in cell fate commitment
AT1G19780	7.08104	0.000191146	0.00086857	CNGC8	cyclic nucleotide gated channel 8	GO:0009860 pollen tube growth;GO:0009932 cell tip growth;GO:0048868 pollen tube development
AT1G30280	-7.97346	0.00105144	0.00393064	AT1G30280	Chaperone DnaJ-domain superfamily protein
AT1G19470	6.84014	0.000651819	0.00259408	AT1G19470	Galactose oxidase/kelch repeat superfamily protein	GO:0008150 biological_process
AT1G61900	-1.97604	8.22449e-06	5.07126e-05	AT1G61900	uncharacterized protein	GO:2000026 regulation of multicellular organismal development;GO:0016049 cell growth;GO:0010605 negative regulation of macromolecule metabolic process
AT1G75260	8.56429	1.38571e-07	1.21687e-06	AT1G75260	oxidoreductases, acting on NADH or NADPH	GO:0008150 biological_process
AT1G65370	-2.6213	0.000154154	0.000714888	AT1G65370	TRAF-like family protein	GO:0008150 biological_process
AT1G09250	-3.08638	6.08277e-09	6.96724e-08	AT1G09250	basic helix-loop-helix (bHLH) DNA-binding superfamily protein	GO:0009736 cytokinin-activated signaling pathway;GO:0071368 cellular response to cytokinin stimulus;GO:0009735 response to cytokinin
AT1G76060	2.18987	0.0284737	0.0667993	EMB1793	LYR family of Fe/S cluster biogenesis protein	GO:0017062 respiratory chain complex III assembly;GO:0034551 mitochondrial respiratory chain complex III assembly;GO:0032981 mitochondrial respiratory chain complex I assembly
AT1G05740	7.13231	0.000359058	0.00153588	AT1G05740	FAM136A-like protein (DUF842)	GO:0008150 biological_process
AT1G55810	-2.61149	1.12667e-06	8.32735e-06	UKL3	uridine kinase-like 3	GO:0044211 CTP salvage;GO:0010138 pyrimidine ribonucleotide salvage;GO:0032262 pyrimidine nucleotide salvage
AT1G11755	-2.60436	2.72551e-05	0.000148932	LEW1	Undecaprenyl pyrophosphate synthetase family protein	GO:0016094 polyprenol biosynthetic process;GO:0019408 dolichol biosynthetic process;GO:0019348 dolichol metabolic process
AT1G43245	-1.75841	0.00108952	0.00405167	AT1G43245	SET domain-containing protein	GO:0036211 protein modification process;GO:0043412 macromolecule modification;GO:0019538 protein metabolic process
AT1G47560	2.49412	0.0332536	0.0758923	SEC3B	exocyst complex component sec3B	GO:0060321 acceptance of pollen;GO:0009875 pollen-pistil interaction;GO:0048544 recognition of pollen
AT1G11080	-8.19842	3.11465e-06	2.09703e-05	scpl31	serine carboxypeptidase-like 31	GO:0008150 biological_process
AT1G12710	-1.45699	0.000612101	0.00245809	PP2-A12	phloem protein 2-A12	GO:0009639 response to red or far red light;GO:0009266 response to temperature stimulus;GO:0009416 response to light stimulus
AT1G61280	5.11765	4.35165e-05	0.000227074	AT1G61280	Phosphatidylinositol N-acetylglucosaminyltransferase, GPI19/PIG-P subunit	GO:0008150 biological_process
AT1G53420	7.70442	6.01183e-06	3.82076e-05	AT1G53420	Leucine-rich repeat transmembrane protein kinase
AT1G59980	-2.27286	0.000499921	0.00205601	ARL2	ARG1-like 2	GO:0051301 cell division;GO:0009987 cellular process;GO:0008150 biological_process
AT1G48230	-1.12225	0.0277029	0.0653152	AT1G48230	nodulin MtN21 /EamA-like transporter family protein	GO:1901362 organic cyclic compound biosynthetic process;GO:0009059 macromolecule biosynthetic process;GO:1901360 organic cyclic compound metabolic process
AT1G25360	6.76373	0.000933834	0.00354143	AT1G25360	Pentatricopeptide repeat (PPR) superfamily protein	GO:0009451 RNA modification;GO:0043412 macromolecule modification;GO:0016070 RNA metabolic process
AT1G74360	4.86736	7.62631e-35	1.20417e-32	AT1G74360	Leucine-rich repeat protein kinase family protein	GO:0002215 defense response to nematode;GO:0009825 multidimensional cell growth;GO:0009845 seed germination
AT1G01560	4.78885	1.43055e-06	1.02984e-05	MPK11	MAP kinase 11	GO:0009737 response to abscisic acid;GO:0097305 response to alcohol;GO:0007165 signal transduction
AT1G72760	4.32299	1.00012e-05	6.07542e-05	AT1G72760	Protein kinase superfamily protein	GO:0016310 phosphorylation;GO:0006796 phosphate-containing compound metabolic process;GO:0006793 phosphorus metabolic process
AT1G57770	-1.33332	0.000265363	0.00116676	AT1G57770	FAD/NAD(P)-binding oxidoreductase family protein	GO:0016108 tetraterpenoid metabolic process;GO:0016116 carotenoid metabolic process;GO:0006721 terpenoid metabolic process
AT1G02190	8.27427	6.20295e-07	4.81157e-06	AT1G02190	Fatty acid hydroxylase superfamily	GO:0043414 macromolecule methylation;GO:0032259 methylation;GO:0008610 lipid biosynthetic process
AT1G45207	-2.60797	5.20026e-05	0.000267428	AT1G45207	Remorin family protein	GO:0008150 biological_process
AT1G48110	1.52445	0.000588138	0.00236811	ECT7	evolutionarily conserved C-terminal region 7	GO:2000241 regulation of reproductive process;GO:0048589 developmental growth;GO:0040007 growth
AT1G23840	-1.94029	0.0174766	0.0443277	AT1G23840	uncharacterized protein	GO:0033993 response to lipid;GO:0010033 response to organic substance;GO:0042221 response to chemical
AT1G76320	1.01131	0.0100913	0.0276201	FRS4	FAR1-related sequence 4	GO:0051093 negative regulation of developmental process;GO:0045892 negative regulation of DNA-templated transcription;GO:1902679 negative regulation of RNA biosynthetic process
AT1G53290	-5.06884	7.62924e-05	0.00037767	AT1G53290	Galactosyltransferase family protein	GO:0045491 xylan metabolic process;GO:2000652 regulation of secondary cell wall biogenesis;GO:1903338 regulation of cell wall organization or biogenesis
AT1G29330	2.04697	0.000834949	0.00321608	ERD2	ER lumen protein retaining receptor family protein	GO:0006621 protein retention in ER lumen;GO:0035437 maintenance of protein localization in endoplasmic reticulum;GO:0072595 maintenance of protein localization in organelle
AT1G18720	1.15467	0.00381654	0.012022	AT1G18720	ER membrane protein, putative (DUF962)	GO:0030149 sphingolipid catabolic process;GO:0046466 membrane lipid catabolic process;GO:0006665 sphingolipid metabolic process
AT1G68810	-3.11397	0.00117733	0.0043381	AT1G68810	basic helix-loop-helix (bHLH) DNA-binding superfamily protein	GO:0006355 regulation of DNA-templated transcription;GO:2001141 regulation of RNA biosynthetic process;GO:0051252 regulation of RNA metabolic process
AT1G13980	-1.6273	0.00312269	0.0101052	GN	sec7 domain-containing protein	GO:0048209 regulation of vesicle targeting, to, from or within Golgi;GO:0001736 establishment of planar polarity;GO:0001738 morphogenesis of a polarized epithelium
AT1G68100	-1.76458	1.60713e-05	9.28391e-05	IAR1	ZIP metal ion transporter family	GO:0030001 metal ion transport;GO:0006812 monoatomic cation transport;GO:0006811 monoatomic ion transport
AT1G29840	-1.92103	0.0205042	0.0506393	AT1G29840	alpha/beta-Hydrolases superfamily protein	GO:0008150 biological_process
AT1G05880	6.75817	0.000838824	0.00322751	ARI12	RING/U-box superfamily protein	GO:0010224 response to UV-B;GO:0009411 response to UV;GO:0071456 cellular response to hypoxia
AT1G33560	1.58307	4.69963e-06	3.04861e-05	ADR1	Disease resistance protein (CC-NBS-LRR class) family	GO:0050832 defense response to fungus;GO:0042742 defense response to bacterium;GO:0009620 response to fungus
AT1G03670	-4.24641	0.00956283	0.026394	AT1G03670	ankyrin repeat family protein
AT1G71280	6.52654	0.00197256	0.00682031	AT1G71280	DEA(D/H)-box RNA helicase family protein	GO:0008150 biological_process
AT1G09660	-1.50899	0.0014201	0.00512373	AT1G09660	RNA-binding KH domain-containing protein
AT1G56410	5.51732	0.0412958	0.0908516	ERD2	heat shock protein 70 (Hsp 70) family protein	GO:0006457 protein folding;GO:0051604 protein maturation;GO:0009408 response to heat
AT1G28200	2.06859	1.52678e-09	1.96646e-08	FIP1	FH interacting protein 1	GO:0031348 negative regulation of defense response;GO:0006955 immune response;GO:0002376 immune system process
AT1G75420	-1.21266	0.0411478	0.0905633	AT1G75420	UDP-Glycosyltransferase superfamily protein	GO:0008150 biological_process
AT1G15170	1.4691	2.86802e-05	0.000156035	AT1G15170	MATE efflux family protein	GO:0046618 xenobiotic export from cell;GO:1990961 xenobiotic detoxification by transmembrane export across the plasma membrane;GO:0042908 xenobiotic transport
AT1G19230	2.49656	1.2863e-06	9.37073e-06	AT1G19230	Riboflavin synthase-like superfamily protein	GO:0006952 defense response;GO:0006950 response to stress;GO:0050896 response to stimulus
AT1G10050	1.49793	0.0332242	0.0758334	AT1G10050	glycosyl hydrolase family 10 protein / carbohydrate-binding domain-containing protein	GO:0045493 xylan catabolic process;GO:2000895 hemicellulose catabolic process;GO:0044347 cell wall polysaccharide catabolic process
AT1G09280	-2.80078	1.04563e-10	1.63887e-09	AT1G09280	rhodanese-like domain protein	GO:0008150 biological_process
AT1G16300	1.75127	8.71697e-06	5.35324e-05	GAPCP-2	glyceraldehyde-3-phosphate dehydrogenase of plastid 2	GO:0080144 intracellular amino acid homeostasis;GO:0006006 glucose metabolic process;GO:0080022 primary root development
AT1G23250	6.27831	0.00713388	0.0206347	AT1G23250	Caleosin-related family protein	GO:0010029 regulation of seed germination;GO:1900140 regulation of seedling development;GO:0048580 regulation of post-embryonic development
AT1G51805	-4.13078	2.42116e-09	3.00679e-08	AT1G51805	Leucine-rich repeat protein kinase family protein	GO:0009637 response to blue light;GO:0016310 phosphorylation;GO:0006796 phosphate-containing compound metabolic process
AT1G58602	-2.90682	5.12294e-06	3.3011e-05	AT1G58602	LRR and NB-ARC domains-containing disease resistance protein	GO:0002229 defense response to oomycetes;GO:0002239 response to oomycetes;GO:0098542 defense response to other organism
AT1G24490	1.56874	0.0285364	0.0669176	ALB4	OxaA/YidC-like membrane insertion protein	GO:0072598 protein localization to chloroplast;GO:0009658 chloroplast organization;GO:0033365 protein localization to organelle
AT1G51760	4.31188	1.61809e-47	5.47479e-45	IAR3	peptidase M20/M25/M40 family protein	GO:0009850 auxin metabolic process;GO:0042445 hormone metabolic process;GO:0010817 regulation of hormone levels
AT1G12030	8.76696	2.70285e-07	2.2444e-06	AT1G12030	phosphoenolpyruvate carboxylase, putative (DUF506)	GO:0006790 sulfur compound metabolic process;GO:0044237 cellular metabolic process;GO:0008152 metabolic process
AT1G74830	6.67224	0.00255177	0.00849368	AT1G74830	myosin-binding protein, putative (Protein of unknown function, DUF593)	GO:0048638 regulation of developmental growth;GO:0040008 regulation of growth;GO:0090558 plant epidermis development
AT1G70910	7.9093	4.34972e-06	2.83456e-05	DEP	RING/U-box superfamily protein	GO:0010162 seed dormancy process;GO:0022611 dormancy process;GO:0010431 seed maturation
AT1G13550	6.12943	0.0103426	0.0282354	AT1G13550	hypothetical protein (DUF1262)	GO:0009627 systemic acquired resistance;GO:0098771 inorganic ion homeostasis;GO:0048878 chemical homeostasis
AT1G29500	-4.13767	0.0365026	0.0819992	AT1G29500	SAUR-like auxin-responsive protein family	GO:0009741 response to brassinosteroid;GO:0010383 cell wall polysaccharide metabolic process;GO:0044036 cell wall macromolecule metabolic process
AT1G77180	1.26591	4.59424e-05	0.000238623	SKIP	chromatin protein family	GO:0010555 response to mannitol;GO:0042752 regulation of circadian rhythm;GO:2000028 regulation of photoperiodism, flowering
AT1G45230	-2.67324	2.84847e-08	2.87491e-07	AT1G45230	DCL protein (DUF3223)	GO:1901259 chloroplast rRNA processing;GO:0006364 rRNA processing;GO:0016072 rRNA metabolic process
AT1G31160	-1.3387	0.0018443	0.00642792	HINT 2	HISTIDINE TRIAD NUCLEOTIDE-BINDING 2
AT1G62750	-3.29869	1.23924e-12	2.5254e-11	SCO1	Translation elongation factor EFG/EF2 protein	GO:0009845 seed germination;GO:0090351 seedling development;GO:0009658 chloroplast organization
AT1G06980	-7.58218	3.47598e-05	0.000185792	AT1G06980	6,7-dimethyl-8-ribityllumazine synthase	GO:0019684 photosynthesis, light reaction;GO:0015979 photosynthesis;GO:0006091 generation of precursor metabolites and energy
AT1G68765	4.39147	0.00178658	0.00625783	IDA	Putative membrane lipoprotein	GO:0060305 regulation of cell diameter;GO:0060866 leaf abscission;GO:0050829 defense response to Gram-negative bacterium
AT1G01030	7.09473	0.000410263	0.00172863	NGA3	AP2/B3-like transcriptional factor family protein	GO:0048480 stigma development;GO:1900618 regulation of shoot system morphogenesis;GO:1901371 regulation of leaf morphogenesis
AT1G63840	1.97122	0.000447226	0.00186302	AT1G63840	RING/U-box superfamily protein	GO:0009737 response to abscisic acid;GO:0097305 response to alcohol;GO:0009725 response to hormone
AT1G29700	-3.35139	1.14369e-08	1.23988e-07	AT1G29700	Metallo-hydrolase/oxidoreductase superfamily protein	GO:0008150 biological_process
AT1G68190	-2.51147	9.73223e-08	8.8165e-07	BBX27	B-box zinc finger family protein	GO:0006355 regulation of DNA-templated transcription;GO:2001141 regulation of RNA biosynthetic process;GO:0051252 regulation of RNA metabolic process
AT1G68010	-4.42371	8.01575e-33	1.08142e-30	HPR	hydroxypyruvate reductase	GO:0009854 oxidative photosynthetic carbon pathway;GO:0009853 photorespiration;GO:0042631 cellular response to water deprivation
AT1G68260	-1.7743	0.0151123	0.0390038	AT1G68260	Thioesterase superfamily protein	GO:0043412 macromolecule modification;GO:0043170 macromolecule metabolic process;GO:0071704 organic substance metabolic process
AT1G73510	9.05837	2.05608e-10	3.05205e-09	AT1G73510	uncharacterized protein	GO:0006979 response to oxidative stress;GO:0031347 regulation of defense response;GO:0009611 response to wounding
AT1G56430	7.06305	0.000807565	0.00312415	NAS4	nicotianamine synthase 4	GO:0030417 nicotianamine metabolic process;GO:0030418 nicotianamine biosynthetic process;GO:0072351 tricarboxylic acid biosynthetic process
AT1G60160	-5.88576	2.58146e-34	3.8751e-32	AT1G60160	Potassium transporter family protein	GO:0071805 potassium ion transmembrane transport;GO:0006813 potassium ion transport;GO:0048825 cotyledon development
AT1G28280	1.16072	0.000363761	0.00155296	AT1G28280	VQ motif-containing protein	GO:0051245 negative regulation of cellular defense response;GO:0043433 negative regulation of DNA-binding transcription factor activity;GO:0010185 regulation of cellular defense response
AT1G02930	3.91771	5.37685e-13	1.16688e-11	GSTF6	glutathione S-transferase 6	GO:0009407 toxin catabolic process;GO:0009404 toxin metabolic process;GO:0046686 response to cadmium ion
AT1G18480	2.65808	9.03964e-14	2.16992e-12	SLP2	Calcineurin-like metallo-phosphoesterase superfamily protein	GO:0051252 regulation of RNA metabolic process;GO:0019219 regulation of nucleobase-containing compound metabolic process;GO:0051171 regulation of nitrogen compound metabolic process
AT1G31190	-1.14408	0.00570329	0.0170172	IMPL1	myo-inositol monophosphatase like 1	GO:0006021 inositol biosynthetic process;GO:0046854 phosphatidylinositol phosphate biosynthetic process;GO:0006020 inositol metabolic process
AT1G10850	-2.31666	0.00690528	0.0200563	AT1G10850	Leucine-rich repeat protein kinase family protein	GO:0071669 plant-type cell wall organization or biogenesis;GO:0071554 cell wall organization or biogenesis;GO:0019752 carboxylic acid metabolic process
AT1G10270	2.98867	0.00982376	0.0269789	GRP23	glutamine-rich protein 23	GO:0051301 cell division;GO:0009793 embryo development ending in seed dormancy;GO:0009790 embryo development
AT1G75760	-1.51886	0.00331309	0.0106444	AT1G75760	ER lumen protein retaining receptor family protein	GO:0006621 protein retention in ER lumen;GO:0035437 maintenance of protein localization in endoplasmic reticulum;GO:0072595 maintenance of protein localization in organelle
AT1G73140	6.18092	0.0108478	0.0294413	TBL31	trichome birefringence-like protein (DUF828)	GO:0045492 xylan biosynthetic process;GO:0045491 xylan metabolic process;GO:0070592 cell wall polysaccharide biosynthetic process
AT1G70770	1.48	5.23351e-07	4.11651e-06	AT1G70770	transmembrane protein (Protein of unknown function DUF2359, transmembrane)	GO:0044281 small molecule metabolic process;GO:0019538 protein metabolic process;GO:1901564 organonitrogen compound metabolic process
AT1G62440	-1.93279	0.0120453	0.0321994	LRX2	leucine-rich repeat/extensin 2	GO:0000902 cell morphogenesis;GO:0009653 anatomical structure morphogenesis;GO:0048856 anatomical structure development
AT1G26550	2.57331	1.3577e-06	9.83042e-06	AT1G26550	FKBP-like peptidyl-prolyl cis-trans isomerase family protein	GO:0006364 rRNA processing;GO:0016072 rRNA metabolic process;GO:0042254 ribosome biogenesis
AT1G64640	-2.50227	1.19967e-05	7.15703e-05	ENODL8	early nodulin-like protein 8	GO:0010114 response to red light;GO:0009639 response to red or far red light;GO:0042546 cell wall biogenesis
AT1G78630	-4.30408	6.87683e-43	1.83233e-40	emb1473	Ribosomal protein L13 family protein	GO:0009793 embryo development ending in seed dormancy;GO:0009790 embryo development;GO:0006412 translation
AT1G54730	-8.32683	1.74093e-27	1.61347e-25	AT1G54730	Major facilitator superfamily protein	GO:0055085 transmembrane transport;GO:0006810 transport;GO:0051234 establishment of localization
AT1G14870	2.68357	5.63101e-08	5.3657e-07	PCR2	PLANT CADMIUM RESISTANCE 2	GO:0006979 response to oxidative stress;GO:0006950 response to stress;GO:0050896 response to stimulus
AT1G13110	-2.77052	2.98123e-08	2.99896e-07	CYP71B7	cytochrome P450, family 71 subfamily B, polypeptide 7	GO:0016144 S-glycoside biosynthetic process;GO:0019758 glycosinolate biosynthetic process;GO:0019761 glucosinolate biosynthetic process
AT1G28760	3.49017	0.000618928	0.00248317	AT1G28760	guanosine-3',5'-bis (diphosphate) 3'-pyrophosphohydrolase, putative (DUF2215)	GO:0071456 cellular response to hypoxia;GO:0036294 cellular response to decreased oxygen levels;GO:0071453 cellular response to oxygen levels
AT1G70710	-10.1554	1.04131e-13	2.46629e-12	GH9B1	glycosyl hydrolase 9B1	GO:0042547 cell wall modification involved in multidimensional cell growth;GO:0009825 multidimensional cell growth;GO:0042545 cell wall modification
AT1G56200	-1.5535	0.00157429	0.005606	EMB1303	embryo defective 1303	GO:0090056 regulation of chlorophyll metabolic process;GO:0010027 thylakoid membrane organization;GO:1901401 regulation of tetrapyrrole metabolic process
AT1G49400	1.17272	0.0122937	0.0327647	emb1129	Nucleic acid-binding, OB-fold-like protein	GO:0009793 embryo development ending in seed dormancy;GO:0009790 embryo development;GO:0006412 translation
AT1G79740	-3.33358	0.00159602	0.00567392	AT1G79740	hAT transposon superfamily	GO:1903046 meiotic cell cycle process;GO:0018205 peptidyl-lysine modification;GO:0051321 meiotic cell cycle
AT1G09520	1.06662	0.00431688	0.0133768	AT1G09520	uncharacterized protein	GO:0010228 vegetative to reproductive phase transition of meristem;GO:2000241 regulation of reproductive process;GO:0009793 embryo development ending in seed dormancy
AT1G74470	-4.85429	2.99587e-27	2.75259e-25	AT1G74470	Pyridine nucleotide-disulfide oxidoreductase family protein	GO:0010189 vitamin E biosynthetic process;GO:0042360 vitamin E metabolic process;GO:0006775 fat-soluble vitamin metabolic process
AT1G52160	1.62273	0.00631127	0.0185509	TRZ3	tRNAse Z3	GO:0042780 tRNA 3'-end processing;GO:0031123 RNA 3'-end processing;GO:0008033 tRNA processing
AT1G24530	-2.44231	7.69712e-05	0.000380854	AT1G24530	Transducin/WD40 repeat-like superfamily protein	GO:0050832 defense response to fungus;GO:0009611 response to wounding;GO:0014070 response to organic cyclic compound
AT1G13900	1.1065	0.0110654	0.0299481	PAP2	Purple acid phosphatases superfamily protein	GO:0007008 outer mitochondrial membrane organization;GO:0045040 protein insertion into mitochondrial outer membrane;GO:0090151 establishment of protein localization to mitochondrial membrane
AT1G09940	1.44951	4.81003e-07	3.81296e-06	HEMA2	Glutamyl-tRNA reductase family protein	GO:0006782 protoporphyrinogen IX biosynthetic process;GO:0046501 protoporphyrinogen IX metabolic process;GO:0006783 heme biosynthetic process
AT1G30060	6.24776	0.00773455	0.0220296	AT1G30060	COP1-interacting protein-like protein	GO:0008150 biological_process
AT1G29310	1.22444	0.00606404	0.017933	AT1G29310	SecY protein transport family protein
AT1G45000	1.24831	0.000102148	0.00049275	AT1G45000	AAA-type ATPase family protein	GO:0048229 gametophyte development;GO:0007049 cell cycle;GO:0019538 protein metabolic process
AT1G06500	-2.64208	0.0363042	0.0816221	AT1G06500	uncharacterized protein	GO:0016070 RNA metabolic process;GO:0090304 nucleic acid metabolic process;GO:0006139 nucleobase-containing compound metabolic process
AT1G52790	7.09354	0.000517657	0.0021167	AT1G52790	2-oxoglutarate (2OG) and Fe(II)-dependent oxygenase superfamily protein	GO:0010073 meristem maintenance;GO:0031328 positive regulation of cellular biosynthetic process;GO:0009891 positive regulation of biosynthetic process
AT1G23730	3.76316	1.09505e-09	1.44803e-08	BCA3	beta carbonic anhydrase 3	GO:0015976 carbon utilization;GO:0031667 response to nutrient levels;GO:0001666 response to hypoxia
AT1G01930	1.29057	0.00625314	0.018404	AT1G01930	zinc finger protein-like protein	GO:0018205 peptidyl-lysine modification;GO:0018193 peptidyl-amino acid modification;GO:2000241 regulation of reproductive process
AT1G51500	-5.33416	4.02448e-50	1.55974e-47	ABCG12	ABC-2 type transporter family protein	GO:0010025 wax biosynthetic process;GO:0010166 wax metabolic process;GO:1901570 fatty acid derivative biosynthetic process
AT1G52245	-5.39142	5.34091e-09	6.18732e-08	AT1G52245	dynein light chain LC6, flagellar outer arm-like protein	GO:0007017 microtubule-based process;GO:0071669 plant-type cell wall organization or biogenesis;GO:0007049 cell cycle
AT1G11700	-7.59615	6.08174e-05	0.000307711	AT1G11700	senescence regulator (Protein of unknown function, DUF584)	GO:0009646 response to absence of light;GO:0010150 leaf senescence;GO:0090693 plant organ senescence
AT1G62150	3.98843	0.00896385	0.0249835	AT1G62150	Mitochondrial transcription termination factor family protein	GO:0006355 regulation of DNA-templated transcription;GO:2001141 regulation of RNA biosynthetic process;GO:0051252 regulation of RNA metabolic process
AT1G59840	-4.0994	7.34065e-05	0.00036491	CCB4	cofactor assembly of complex C	GO:0010190 cytochrome b6f complex assembly;GO:0017004 cytochrome complex assembly;GO:0065003 protein-containing complex assembly
AT1G27930	-1.24073	0.00276855	0.00912407	AT1G27930	glucuronoxylan 4-O-methyltransferase-like protein (DUF579)	GO:0006479 protein methylation;GO:0008213 protein alkylation;GO:0045492 xylan biosynthetic process
AT1G73040	8.80879	4.46603e-09	5.26246e-08	AT1G73040	Mannose-binding lectin superfamily protein	GO:0008150 biological_process
AT1G20120	9.35387	1.10702e-11	1.99638e-10	AT1G20120	GDSL-like Lipase/Acylhydrolase superfamily protein	GO:0008150 biological_process
AT1G06520	-4.37297	0.0375453	0.0839433	GPAT1	glycerol-3-phosphate acyltransferase 1	GO:0016024 CDP-diacylglycerol biosynthetic process;GO:0046341 CDP-diacylglycerol metabolic process;GO:0048235 pollen sperm cell differentiation
AT1G15410	-2.8724	1.20432e-05	7.18076e-05	AT1G15410	aspartate-glutamate racemase family	GO:0009933 meristem structural organization;GO:0048532 anatomical structure arrangement;GO:0048507 meristem development
AT1G69700	-5.71179	2.13888e-06	1.48597e-05	HVA22C	HVA22 homologue C	GO:0042538 hyperosmotic salinity response;GO:0006972 hyperosmotic response;GO:0009651 response to salt stress
AT1G05510	7.19559	9.72889e-05	0.000470893	AT1G05510	naphthalene 1,2-dioxygenase subunit alpha (DUF1264)	GO:0010344 seed oilbody biogenesis;GO:0019915 lipid storage;GO:0051235 maintenance of location
AT1G66450	-7.2916	0.00625843	0.0184159	AT1G66450	Cysteine/Histidine-rich C1 domain family protein	GO:0008150 biological_process
AT1G51350	1.64632	1.24444e-05	7.39724e-05	AT1G51350	ARM repeat superfamily protein	GO:0036211 protein modification process;GO:0009416 response to light stimulus;GO:0009314 response to radiation
AT1G54740	-3.69855	5.40749e-26	4.52024e-24	AT1G54740	FANTASTIC four-like protein (DUF3049)	GO:0043455 regulation of secondary metabolic process;GO:0022603 regulation of anatomical structure morphogenesis;GO:0015979 photosynthesis
AT1G28710	-1.77736	0.0127915	0.033884	AT1G28710	Nucleotide-diphospho-sugar transferase family protein	GO:0009908 flower development;GO:0090567 reproductive shoot system development;GO:0048367 shoot system development
AT1G15625	9.887	4.42414e-13	9.70215e-12	AT1G15625	E3 ubiquitin-protein ligase	GO:0008150 biological_process
AT1G75460	-4.06413	4.06928e-09	4.83236e-08	AT1G75460	ATP-dependent protease La (LON) domain protein	GO:0009642 response to light intensity;GO:0065003 protein-containing complex assembly;GO:0009409 response to cold
AT1G49310	-3.94618	0.00450621	0.0138847	AT1G49310	uncharacterized protein	GO:0008150 biological_process
AT1G09794	2.71085	0.0378025	0.0844475	AT1G09794	Cox19 family protein (CHCH motif)	GO:0008150 biological_process
AT1G02980	7.88003	1.50171e-06	1.07571e-05	CUL2	cullin 2	GO:0006511 ubiquitin-dependent protein catabolic process;GO:0019941 modification-dependent protein catabolic process;GO:0043632 modification-dependent macromolecule catabolic process
AT1G06680	-4.86003	2.90275e-29	3.06379e-27	PSBP-1	photosystem II subunit P-1	GO:0019684 photosynthesis, light reaction;GO:0015979 photosynthesis;GO:0006091 generation of precursor metabolites and energy
AT1G09750	-3.90485	8.116e-10	1.10156e-08	AT1G09750	Eukaryotic aspartyl protease family protein	GO:0009627 systemic acquired resistance;GO:0098542 defense response to other organism;GO:0006952 defense response
AT1G21500	-12.3841	1.34988e-21	8.05995e-20	AT1G21500	uncharacterized protein	GO:0018130 heterocycle biosynthetic process;GO:0019438 aromatic compound biosynthetic process;GO:1901362 organic cyclic compound biosynthetic process
AT1G18170	-3.11545	1.35035e-06	9.78714e-06	AT1G18170	FKBP-like peptidyl-prolyl cis-trans isomerase family protein	GO:0008150 biological_process
AT1G26200	-7.81315	0.00160085	0.00568727	AT1G26200	TRAM, LAG1 and CLN8 (TLC) lipid-sensing domain containing protein	GO:0046513 ceramide biosynthetic process;GO:0006672 ceramide metabolic process;GO:0030148 sphingolipid biosynthetic process
AT1G29870	6.3832	0.00335617	0.0107611	AT1G29870	tRNA synthetase class II (G, H, P and S) family protein	GO:0015960 diadenosine polyphosphate biosynthetic process;GO:0015966 diadenosine tetraphosphate biosynthetic process;GO:0006426 glycyl-tRNA aminoacylation
AT1G20180	3.94565	0.00873324	0.0244558	AT1G20180	transmembrane protein (DUF677)	GO:0010150 leaf senescence;GO:0090693 plant organ senescence;GO:0048366 leaf development
AT1G29660	-6.71509	1.04876e-07	9.44856e-07	AT1G29660	GDSL-like Lipase/Acylhydrolase superfamily protein	GO:0009627 systemic acquired resistance;GO:0098542 defense response to other organism;GO:0006952 defense response
AT1G10890	-1.14498	0.0424503	0.092956	AT1G10890	arginine/glutamate-rich 1 protein	GO:0008150 biological_process
AT1G03495	2.22747	2.10555e-05	0.000118328	AT1G03495	HXXXD-type acyl-transferase family protein	GO:0008150 biological_process
AT1G01070	-6.59467	0.0300235	0.06979	UMAMIT28	nodulin MtN21 /EamA-like transporter family protein	GO:0048316 seed development;GO:0010154 fruit development;GO:0048608 reproductive structure development
AT1G31410	-1.37172	0.00435356	0.0134773	AT1G31410	putrescine-binding periplasmic protein-like protein	GO:0015846 polyamine transport;GO:0009657 plastid organization;GO:0071705 nitrogen compound transport
AT1G08550	-5.72124	4.74012e-25	3.64767e-23	NPQ1	non-photochemical quenching 1	GO:0010028 xanthophyll cycle;GO:0016122 xanthophyll metabolic process;GO:0016108 tetraterpenoid metabolic process
AT1G08320	-3.70055	0.00207079	0.00710116	TGA9	bZIP transcription factor family protein	GO:0071588 hydrogen peroxide mediated signaling pathway;GO:0048653 anther development;GO:0048443 stamen development
AT1G76450	-3.53646	1.01809e-16	3.45018e-15	AT1G76450	Photosystem II reaction center PsbP family protein	GO:0015994 chlorophyll metabolic process;GO:0015979 photosynthesis;GO:0006778 porphyrin-containing compound metabolic process
AT1G01340	2.26381	1.29871e-06	9.43535e-06	CNGC10	cyclic nucleotide gated channel 10	GO:0051592 response to calcium ion;GO:0010038 response to metal ion;GO:0009617 response to bacterium
AT1G30620	3.2866	5.75824e-07	4.49937e-06	MUR4	NAD(P)-binding Rossmann-fold superfamily protein	GO:0019322 pentose biosynthetic process;GO:0019567 arabinose biosynthetic process;GO:0033358 UDP-L-arabinose biosynthetic process
AT1G09920	1.11875	0.0355347	0.0801713	AT1G09920	TRAF-type zinc finger-like protein	GO:0008150 biological_process
AT1G02280	-2.29291	1.5524e-07	1.34955e-06	TOC33	translocon at the outer envelope membrane of chloroplasts 33	GO:0045036 protein targeting to chloroplast;GO:0072596 establishment of protein localization to chloroplast;GO:0072598 protein localization to chloroplast
AT1G13260	-4.23502	3.44298e-16	1.1103e-14	RAV1	uncharacterized protein	GO:0009910 negative regulation of flower development;GO:2000242 negative regulation of reproductive process;GO:0009741 response to brassinosteroid
AT1G17970	-3.06365	1.65651e-07	1.43014e-06	AT1G17970	RING/U-box superfamily protein	GO:0009966 regulation of signal transduction;GO:0023051 regulation of signaling;GO:0010646 regulation of cell communication
AT1G13920	-3.65387	0.000238428	0.0010586	AT1G13920	Remorin family protein	GO:0008150 biological_process
AT1G20020	-6.32027	1.66975e-31	2.04554e-29	FNR2	ferredoxin-NADP[+]-oxidoreductase 2	GO:0015979 photosynthesis;GO:0050832 defense response to fungus;GO:0009620 response to fungus
AT1G18090	3.56709	0.0331233	0.0756678	AT1G18090	5'-3' exonuclease family protein	GO:0009790 embryo development;GO:0044271 cellular nitrogen compound biosynthetic process;GO:0016070 RNA metabolic process
AT1G65260	-2.09387	6.39142e-13	1.372e-11	PTAC4	plastid transcriptionally active 4	GO:0016050 vesicle organization;GO:0010027 thylakoid membrane organization;GO:0009668 plastid membrane organization
AT1G33610	-3.94335	0.000194451	0.000882459	AT1G33610	Leucine-rich repeat (LRR) family protein	GO:0007165 signal transduction;GO:0023052 signaling;GO:0007154 cell communication
AT1G57870	-1.6412	0.000660759	0.0026253	SK42	shaggy-like kinase 42	GO:0006972 hyperosmotic response;GO:0009651 response to salt stress;GO:0006970 response to osmotic stress
AT1G55210	1.11827	0.0247551	0.0594233	AT1G55210	Disease resistance-responsive (dirigent-like protein) family protein	GO:0009834 plant-type secondary cell wall biogenesis;GO:0009813 flavonoid biosynthetic process;GO:0016144 S-glycoside biosynthetic process
AT1G53790	1.26824	0.0285608	0.0669455	AT1G53790	F-box and associated interaction domains-containing protein	GO:0044248 cellular catabolic process;GO:1901575 organic substance catabolic process;GO:0009056 catabolic process
AT1G56060	3.78361	0.00365957	0.0115858	AT1G56060	cysteine-rich/transmembrane domain protein B	GO:1901000 regulation of response to salt stress;GO:0047484 regulation of response to osmotic stress;GO:0080134 regulation of response to stress
AT1G17640	1.22984	0.0364448	0.0819038	AT1G17640	RNA-binding (RRM/RBD/RNP motifs) family protein
AT1G69410	2.02294	4.96881e-07	3.9286e-06	ELF5A-3	eukaryotic elongation factor 5A-3	GO:0045901 positive regulation of translational elongation;GO:0006449 regulation of translational termination;GO:0045905 positive regulation of translational termination
AT1G31150	-2.15266	0.0142046	0.0370379	AT1G31150	K-box region protein (DUF1985)	GO:0006355 regulation of DNA-templated transcription;GO:2001141 regulation of RNA biosynthetic process;GO:0051252 regulation of RNA metabolic process
AT1G59865	7.95009	3.14635e-06	2.11636e-05	AT1G59865	uncharacterized protein	GO:0008150 biological_process
AT1G79780	6.497	0.0254304	0.0606754	AT1G79780	Uncharacterized protein family (UPF0497)	GO:0030003 intracellular monoatomic cation homeostasis;GO:0006873 intracellular monoatomic ion homeostasis;GO:0055080 monoatomic cation homeostasis
AT1G16825	1.17436	0.0279512	0.0657987	AT1G16825	Reticulon family protein	GO:0008150 biological_process
AT1G51360	-1.2488	0.0015644	0.00557544	DABB1	dimeric A/B barrel domainS-protein 1	GO:0009753 response to jasmonic acid;GO:0070542 response to fatty acid;GO:0050832 defense response to fungus
AT1G66810	5.85119	0.0308865	0.0714153	AT1G66810	Zinc finger C-x8-C-x5-C-x3-H type family protein	GO:1901347 negative regulation of secondary cell wall biogenesis;GO:1903339 negative regulation of cell wall organization or biogenesis;GO:0010721 negative regulation of cell development
AT1G69900	1.4159	0.000312841	0.00135182	AT1G69900	Actin cross-linking protein	GO:0007165 signal transduction;GO:0023052 signaling;GO:0009416 response to light stimulus
AT1G68450	6.04729	0.00350958	0.0111824	PDE337	VQ motif-containing protein	GO:0010150 leaf senescence;GO:0090693 plant organ senescence;GO:0048366 leaf development
AT1G54270	1.8091	1.13209e-08	1.22807e-07	EIF4A-2	eif4a-2
AT1G54590	6.56793	0.00726453	0.0209598	AT1G54590	pre-mRNA-splicing factor-like protein
AT1G27760	3.4285	1.54026e-22	9.80066e-21	SAT32	interferon-related developmental regulator family protein / IFRD protein family	GO:0009651 response to salt stress;GO:0006970 response to osmotic stress;GO:0009628 response to abiotic stimulus
AT1G27020	-6.91332	3.6857e-29	3.85119e-27	AT1G27020	plant/protein	GO:0042430 indole-containing compound metabolic process;GO:0006790 sulfur compound metabolic process;GO:0019748 secondary metabolic process
AT1G80260	-1.60417	0.000484281	0.00199902	emb1427	Spc97 / Spc98 family of spindle pole body (SBP) component	GO:0007020 microtubule nucleation;GO:0046785 microtubule polymerization;GO:0031109 microtubule polymerization or depolymerization
AT1G24851	6.15353	0.00884182	0.024695	AT1G24851	uncharacterized protein	GO:0008150 biological_process
AT1G22885	-3.7244	1.11421e-06	8.24925e-06	AT1G22885	uncharacterized protein	GO:0009723 response to ethylene;GO:0009751 response to salicylic acid;GO:0009409 response to cold
AT1G67700	-3.21986	5.94843e-15	1.64671e-13	AT1G67700	multidrug resistance protein	GO:0015994 chlorophyll metabolic process;GO:0006778 porphyrin-containing compound metabolic process;GO:0033013 tetrapyrrole metabolic process
AT1G70430	2.82416	0.0314919	0.0725475	AT1G70430	Protein kinase superfamily protein	GO:0048638 regulation of developmental growth;GO:0040008 regulation of growth;GO:0016310 phosphorylation
AT1G20200	1.56945	9.74582e-06	5.94058e-05	EMB2719	PAM domain (PCI/PINT associated module) protein	GO:0042176 regulation of protein catabolic process;GO:0009894 regulation of catabolic process;GO:0051246 regulation of protein metabolic process
AT1G76890	-3.46516	1.61186e-10	2.43332e-09	GT2	Duplicated homeodomain-like superfamily protein	GO:0015994 chlorophyll metabolic process;GO:0006778 porphyrin-containing compound metabolic process;GO:0033013 tetrapyrrole metabolic process
AT1G44760	-8.57009	8.32514e-10	1.12815e-08	AT1G44760	Adenine nucleotide alpha hydrolases-like superfamily protein	GO:0046283 anthocyanin-containing compound metabolic process;GO:0009813 flavonoid biosynthetic process;GO:0009812 flavonoid metabolic process
AT1G72680	4.92401	8.06992e-42	1.97722e-39	CAD1	cinnamyl-alcohol dehydrogenase	GO:0009809 lignin biosynthetic process;GO:0009808 lignin metabolic process;GO:0009699 phenylpropanoid biosynthetic process
AT1G35430	-2.39469	0.00113461	0.00419939	AT1G35430	uncharacterized protein	GO:0061640 cytoskeleton-dependent cytokinesis;GO:0000910 cytokinesis;GO:0016192 vesicle-mediated transport
AT1G54830	1.86316	0.00118883	0.00437774	NF-YC3	nuclear factor Y, subunit C3	GO:2000306 positive regulation of photomorphogenesis;GO:0048574 long-day photoperiodism, flowering;GO:0048571 long-day photoperiodism
AT1G14250	-8.26684	2.94306e-06	1.99156e-05	AT1G14250	GDA1/CD39 nucleoside phosphatase family protein
AT1G78880	-1.74193	5.51728e-05	0.000281894	AT1G78880	Ubiquitin-specific protease family C19-related protein	GO:2001007 negative regulation of cellulose biosynthetic process;GO:0045912 negative regulation of carbohydrate metabolic process;GO:2001006 regulation of cellulose biosynthetic process
AT1G60650	1.49324	0.0288883	0.0676238	AtRZ-1b	RNA-binding (RRM/RBD/RNP motifs) family protein with retrovirus zinc finger-like domain-containing protein	GO:0048026 positive regulation of mRNA splicing, via spliceosome;GO:0050685 positive regulation of mRNA processing;GO:0033120 positive regulation of RNA splicing
AT1G49750	-3.45445	0.00124884	0.0045747	AT1G49750	Leucine-rich repeat (LRR) family protein	GO:0044271 cellular nitrogen compound biosynthetic process;GO:0016070 RNA metabolic process;GO:0090304 nucleic acid metabolic process
AT1G27970	1.47932	2.17291e-06	1.50699e-05	NTF2B	nuclear transport factor 2B	GO:0006606 protein import into nucleus;GO:0051170 import into nucleus;GO:0034504 protein localization to nucleus
AT1G11840	1.83084	1.18704e-06	8.72071e-06	GLX1	glyoxalase/bleomycin resistance protein/dioxygenase superfamily protein	GO:0006089 lactate metabolic process;GO:0019243 methylglyoxal catabolic process to D-lactate via S-lactoyl-glutathione;GO:0061727 methylglyoxal catabolic process to lactate
AT1G51830	-2.71537	0.0396302	0.0878673	AT1G51830	Leucine-rich repeat protein kinase family protein	GO:0048878 chemical homeostasis;GO:0016310 phosphorylation;GO:0042592 homeostatic process
AT1G44890	2.36757	1.8517e-05	0.000105312	AT1G44890	inner membrane OXA1-like protein	GO:0009555 pollen development;GO:0048229 gametophyte development;GO:0007275 multicellular organism development
AT1G28560	4.54371	0.000986767	0.00371953	SRD2	snRNA activating complex family protein	GO:0009301 snRNA transcription;GO:0060184 cell cycle switching;GO:0043696 dedifferentiation
AT1G33260	4.54674	0.00207811	0.0071217	AT1G33260	Protein kinase superfamily protein	GO:0006766 vitamin metabolic process;GO:0016051 carbohydrate biosynthetic process;GO:0042440 pigment metabolic process
AT1G13195	3.04381	8.6124e-10	1.16412e-08	AT1G13195	RING/U-box superfamily protein
AT1G21080	1.49001	3.27236e-05	0.000175923	AT1G21080	DNAJ heat shock N-terminal domain-containing protein	GO:0042546 cell wall biogenesis;GO:0071396 cellular response to lipid;GO:0031347 regulation of defense response
AT1G30480	1.55541	0.00307442	0.00996567	DRT111	D111/G-patch domain-containing protein	GO:0043484 regulation of RNA splicing;GO:0045292 mRNA cis splicing, via spliceosome;GO:0000398 mRNA splicing, via spliceosome
AT1G19510	-7.27586	0.000184549	0.000841823	RL5	RAD-like 5	GO:0008150 biological_process
AT1G23330	2.4182	0.0278201	0.0655482	AT1G23330	alpha/beta-Hydrolases superfamily protein	GO:0009867 jasmonic acid mediated signaling pathway;GO:0071395 cellular response to jasmonic acid stimulus;GO:0071398 cellular response to fatty acid
AT1G71697	1.25244	0.0110058	0.0298206	CK1	choline kinase 1	GO:0009611 response to wounding;GO:0006950 response to stress;GO:0050896 response to stimulus
AT1G48210	1.15749	0.00386693	0.0121539	AT1G48210	Protein kinase superfamily protein	GO:0016310 phosphorylation;GO:0006796 phosphate-containing compound metabolic process;GO:0006793 phosphorus metabolic process
AT1G30420	1.94074	8.32554e-05	0.000408816	ABCC11	multidrug resistance-associated protein 12	GO:0055085 transmembrane transport;GO:0006810 transport;GO:0051234 establishment of localization
AT1G72560	1.39954	0.00898171	0.0250234	PSD	ARM repeat superfamily protein	GO:0071528 tRNA re-export from nucleus;GO:0006409 tRNA export from nucleus;GO:0051031 tRNA transport
AT1G28010	-3.83155	0.00070177	0.00276812	ABCB14	P-glycoprotein 14	GO:0055085 transmembrane transport;GO:0006810 transport;GO:0051234 establishment of localization
AT1G78310	1.32113	0.0259626	0.0618	AT1G78310	VQ motif-containing protein	GO:0043433 negative regulation of DNA-binding transcription factor activity;GO:0006883 intracellular sodium ion homeostasis;GO:0030007 intracellular potassium ion homeostasis
AT1G53210	-1.0647	0.021667	0.0531599	AT1G53210	sodium/calcium exchanger family protein / calcium-binding EF hand family protein	GO:0071472 cellular response to salt stress;GO:0055074 calcium ion homeostasis;GO:0071470 cellular response to osmotic stress
AT1G15790	3.42437	0.0462036	0.0994925	AT1G15790	mediator of RNA polymerase II transcription subunit 15a-like protein	GO:0008150 biological_process
AT1G48360	-2.25549	0.049752	0.105797	AT1G48360	zinc ion binding/nucleic acid binding/hydrolase	GO:0036297 interstrand cross-link repair;GO:0007129 homologous chromosome pairing at meiosis;GO:0045143 homologous chromosome segregation
AT1G54710	1.21306	0.0133706	0.0351949	ATG18H	autophagy 18h-like protein	GO:0006914 autophagy;GO:0061919 process utilizing autophagic mechanism;GO:0042594 response to starvation
AT1G43690	1.93797	2.35473e-07	1.98002e-06	AT1G43690	ubiquitin interaction motif-containing protein	GO:0008150 biological_process
AT1G12560	-4.55826	0.00419984	0.0130654	EXPA7	expansin A7	GO:0009828 plant-type cell wall loosening;GO:0009827 plant-type cell wall modification;GO:0048767 root hair elongation
AT1G74330	1.75265	1.11577e-05	6.71101e-05	AT1G74330	Protein kinase superfamily protein
AT1G64720	-3.75175	3.2117e-56	1.71152e-53	CP5	Polyketide cyclase/dehydrase and lipid transport superfamily protein	GO:0009266 response to temperature stimulus;GO:0019752 carboxylic acid metabolic process;GO:0043436 oxoacid metabolic process
AT1G70890	-4.27279	1.323e-13	3.0937e-12	MLP43	MLP-like protein 43	GO:0009409 response to cold;GO:0019748 secondary metabolic process;GO:0009266 response to temperature stimulus
AT1G71800	1.05207	0.014376	0.0374026	CSTF64	cleavage stimulating factor 64	GO:0042868 antisense RNA metabolic process;GO:0031124 mRNA 3'-end processing;GO:0031123 RNA 3'-end processing
AT1G74950	2.34348	5.44223e-08	5.20208e-07	TIFY10B	TIFY domain/Divergent CCT motif family protein	GO:0009753 response to jasmonic acid;GO:0070542 response to fatty acid;GO:0009611 response to wounding
AT1G01430	-4.8101	5.65326e-23	3.69647e-21	TBL25	TRICHOME BIREFRINGENCE-LIKE 25	GO:0009606 tropism;GO:0032787 monocarboxylic acid metabolic process;GO:0044255 cellular lipid metabolic process
AT1G11340	-2.58208	0.00295217	0.00963386	AT1G11340	G-type lectin S-receptor-like Serine/Threonine-kinase	GO:0048544 recognition of pollen;GO:0008037 cell recognition;GO:0009987 cellular process
AT1G07180	1.86029	0.000928954	0.00352844	NDA1	alternative NAD(P)H dehydrogenase 1	GO:0006116 NADH oxidation;GO:0006734 NADH metabolic process;GO:0019674 NAD metabolic process
AT1G33030	5.56594	1.77624e-09	2.25505e-08	AT1G33030	O-methyltransferase family protein
AT1G51270	-2.26049	0.00241054	0.00809181	AT1G51270	vesicle-associated protein 1-4	GO:0007165 signal transduction;GO:0023052 signaling;GO:0007154 cell communication
AT1G53730	-2.51663	9.07316e-07	6.81718e-06	SRF6	STRUBBELIG-receptor family 6	GO:0009699 phenylpropanoid biosynthetic process;GO:0009741 response to brassinosteroid;GO:0009698 phenylpropanoid metabolic process
AT1G22650	-2.15833	0.00129351	0.00471971	A/N-InvD	Plant neutral invertase family protein
AT1G61000	7.32267	6.41482e-05	0.00032242	AT1G61000	kinetochore protein	GO:0010342 endosperm cellularization;GO:0007052 mitotic spindle organization;GO:1902850 microtubule cytoskeleton organization involved in mitosis
AT1G66980	-4.39858	2.56518e-05	0.000140962	SNC4	suppressor of npr1-1 constitutive 4	GO:0006968 cellular defense response;GO:0006629 lipid metabolic process;GO:0006952 defense response
AT1G19370	-1.79621	0.000714471	0.0028125	AT1G19370	uncharacterized protein	GO:0009414 response to water deprivation;GO:0009415 response to water;GO:0001101 response to acid chemical
AT1G56345	1.96875	0.000283597	0.00123724	AT1G56345	Pseudouridine synthase family protein	GO:0001522 pseudouridine synthesis;GO:0009451 RNA modification;GO:0043412 macromolecule modification
AT1G15860	2.45594	1.08341e-08	1.18007e-07	AT1G15860	defective in cullin neddylation protein (DUF298)
AT1G24180	2.23616	5.38113e-13	1.16688e-11	IAR4	thiamine diphosphate-binding fold (THDP-binding) superfamily protein	GO:0006086 acetyl-CoA biosynthetic process from pyruvate;GO:0006085 acetyl-CoA biosynthetic process;GO:0035384 thioester biosynthetic process
AT1G64780	-5.15796	0.00929182	0.0257578	AMT1;2	ammonium transporter 1;2	GO:0015837 amine transport;GO:0015843 methylammonium transport;GO:0019755 one-carbon compound transport
AT1G51800	-1.98623	0.0213756	0.0525477	IOS1	Leucine-rich repeat protein kinase family protein	GO:1902289 negative regulation of defense response to oomycetes;GO:2000071 regulation of defense response by callose deposition;GO:0010200 response to chitin
AT1G63120	-1.39274	0.000384444	0.00163146	RBL2	RHOMBOID-like 2	GO:0045893 positive regulation of DNA-templated transcription;GO:1902680 positive regulation of RNA biosynthetic process;GO:0010557 positive regulation of macromolecule biosynthetic process
AT1G53035	1.09305	0.0295015	0.068792	AT1G53035	uncharacterized protein	GO:0007623 circadian rhythm;GO:0048511 rhythmic process;GO:0010073 meristem maintenance
AT1G55820	1.72377	6.33592e-05	0.000319056	AT1G55820	lysine-specific demethylase, putative (DUF1296)	GO:0008150 biological_process
AT1G78140	-1.86903	4.1943e-07	3.36111e-06	AT1G78140	S-adenosyl-L-methionine-dependent methyltransferases superfamily protein	GO:0006721 terpenoid metabolic process;GO:0006720 isoprenoid metabolic process;GO:0065003 protein-containing complex assembly
AT1G30290	4.27653	0.00422916	0.0131508	AT1G30290	Tetratricopeptide repeat (TPR)-like superfamily protein	GO:0048316 seed development;GO:0010154 fruit development;GO:0048608 reproductive structure development
AT1G68310	2.21968	9.69592e-09	1.06425e-07	AE7	MIP18 family protein (DUF59)	GO:1990067 intrachromosomal DNA recombination;GO:0106035 protein maturation by [4Fe-4S] cluster transfer;GO:0097428 protein maturation by iron-sulfur cluster transfer
AT1G28260	-1.18972	0.000555514	0.00225206	AT1G28260	Telomerase activating protein Est1
AT1G05894	2.35052	0.0377554	0.0843512	AT1G05894	uncharacterized protein	GO:0008150 biological_process
AT1G31817	1.97151	1.538e-06	1.09977e-05	NFD3	Ribosomal L18p/L5e family protein	GO:0000741 karyogamy;GO:0010197 polar nucleus fusion;GO:0009559 embryo sac central cell differentiation
AT1G61520	-5.30447	8.24591e-43	2.17e-40	LHCA3	PSI type III chlorophyll a/b-binding protein	GO:0009768 photosynthesis, light harvesting in photosystem I;GO:0009645 response to low light intensity stimulus;GO:0009765 photosynthesis, light harvesting
AT1G15110	1.4471	0.0108623	0.029473	PSS1	phosphatidyl serine synthase family protein	GO:0006658 phosphatidylserine metabolic process;GO:0006659 phosphatidylserine biosynthetic process;GO:0006646 phosphatidylethanolamine biosynthetic process
AT1G78000	-2.05246	0.00657117	0.0192089	SULTR1;2	sulfate transporter 1;2	GO:0080160 selenate transport;GO:0008272 sulfate transport;GO:0072348 sulfur compound transport
AT1G30680	1.84383	0.00120794	0.00444092	AT1G30680	toprim domain-containing protein	GO:0009260 ribonucleotide biosynthetic process;GO:0046390 ribose phosphate biosynthetic process;GO:0009165 nucleotide biosynthetic process
AT1G53870	-2.34067	0.043143	0.0942297	AT1G53870	LURP-one-like protein (DUF567)	GO:0008150 biological_process
AT1G72200	-4.18046	8.75385e-09	9.70343e-08	AT1G72200	RING/U-box superfamily protein	GO:0055082 intracellular chemical homeostasis;GO:0019725 cellular homeostasis;GO:0098771 inorganic ion homeostasis
AT1G80110	3.32594	0.045865	0.0988931	PP2-B11	phloem protein 2-B11	GO:0071669 plant-type cell wall organization or biogenesis;GO:0016567 protein ubiquitination;GO:0032446 protein modification by small protein conjugation
AT1G48610	1.46297	0.0470869	0.100971	AT1G48610	AT hook motif-containing protein	GO:0009888 tissue development;GO:0016070 RNA metabolic process;GO:0090304 nucleic acid metabolic process
AT1G17380	4.59103	0.000808075	0.00312442	JAZ5	jasmonate-zim-domain protein 5	GO:0009753 response to jasmonic acid;GO:0070542 response to fatty acid;GO:0009611 response to wounding
AT1G29640	2.8919	0.0068528	0.0199174	AT1G29640	senescence regulator (Protein of unknown function, DUF584)	GO:0009646 response to absence of light;GO:0010150 leaf senescence;GO:0090693 plant organ senescence
AT1G60610	2.47779	4.03803e-11	6.75624e-10	AT1G60610	SBP (S-ribonuclease binding protein) family protein	GO:0031399 regulation of protein modification process;GO:0051246 regulation of protein metabolic process;GO:0009892 negative regulation of metabolic process
AT1G67300	1.64671	1.68356e-05	9.66519e-05	AT1G67300	Major facilitator superfamily protein	GO:0055085 transmembrane transport;GO:0006810 transport;GO:0051234 establishment of localization
AT1G43670	-3.194	1.24671e-21	7.46486e-20	FBP	Inositol monophosphatase family protein	GO:0030388 fructose 1,6-bisphosphate metabolic process;GO:0005986 sucrose biosynthetic process;GO:0009750 response to fructose
AT1G31420	-1.46938	4.5751e-06	2.97054e-05	FEI1	Leucine-rich repeat protein kinase family protein	GO:0009664 plant-type cell wall organization;GO:0071555 cell wall organization;GO:0045229 external encapsulating structure organization
AT1G74140	8.41834	6.59061e-08	6.16164e-07	AT1G74140	Rhomboid-related intramembrane serine protease family protein	GO:0008150 biological_process
AT1G65985	-7.95685	1.00153e-05	6.0822e-05	AT1G65985	transmembrane protein, putative (DUF247)	GO:0060560 developmental growth involved in morphogenesis;GO:0016049 cell growth;GO:0010015 root morphogenesis
AT1G53170	-2.76856	0.0143325	0.0373213	ERF8	ethylene response factor 8	GO:0009873 ethylene-activated signaling pathway;GO:0071369 cellular response to ethylene stimulus;GO:0000160 phosphorelay signal transduction system
AT1G17020	1.48245	0.00579091	0.0172594	SRG1	senescence-related gene 1	GO:0010150 leaf senescence;GO:0090693 plant organ senescence;GO:0048366 leaf development
AT1G33800	-7.36481	2.35137e-06	1.61892e-05	GXMT1	glucuronoxylan 4-O-methyltransferase-like protein (DUF579)	GO:0045492 xylan biosynthetic process;GO:0009808 lignin metabolic process;GO:0045491 xylan metabolic process
AT1G05070	-4.37253	4.17081e-15	1.1854e-13	AT1G05070	transmembrane protein, putative (DUF1068)	GO:0044255 cellular lipid metabolic process;GO:0006629 lipid metabolic process;GO:0009416 response to light stimulus
AT1G20430	-2.33921	5.28382e-05	0.000271136	AT1G20430	uncharacterized protein	GO:0008150 biological_process
AT1G80300	2.70199	2.28352e-26	1.9949e-24	NTT1	nucleotide transporter 1	GO:0009812 flavonoid metabolic process;GO:0006576 biogenic amine metabolic process;GO:0042430 indole-containing compound metabolic process
AT1G01420	-9.61234	7.78194e-12	1.43743e-10	UGT72B3	UDP-glucosyl transferase 72B3	GO:0016143 S-glycoside metabolic process;GO:0019757 glycosinolate metabolic process;GO:0019760 glucosinolate metabolic process
AT1G75200	1.1951	0.00944275	0.0261066	AT1G75200	flavodoxin family protein / radical SAM domain-containing protein	GO:0009793 embryo development ending in seed dormancy;GO:0009790 embryo development;GO:0048316 seed development
AT1G21240	4.5556	0.000892869	0.00340899	WAK3	wall associated kinase 3	GO:0007166 cell surface receptor signaling pathway;GO:0002229 defense response to oomycetes;GO:0045089 positive regulation of innate immune response
AT1G14650	1.43055	0.000167386	0.000771126	AT1G14650	SWAP (Suppressor-of-White-APricot)/surp domain-containing protein / ubiquitin family protein	GO:0045292 mRNA cis splicing, via spliceosome;GO:0048573 photoperiodism, flowering;GO:0000398 mRNA splicing, via spliceosome
AT1G66690	3.27935	0.0472053	0.1012	AT1G66690	S-adenosyl-L-methionine-dependent methyltransferases superfamily protein	GO:0080027 response to herbivore;GO:0043207 response to external biotic stimulus;GO:0051707 response to other organism
AT1G32070	-1.24423	0.000977449	0.00369224	NSI	nuclear shuttle interacting	GO:0062055 photosynthetic state transition;GO:1904880 response to hydrogen sulfide;GO:0042428 serotonin metabolic process
AT1G60060	-3.18765	0.0105688	0.028759	AT1G60060	Serine/threonine-protein kinase WNK (With No Lysine)-like protein	GO:0008150 biological_process
AT1G70790	3.17966	0.00235387	0.00792656	AT1G70790	Calcium-dependent lipid-binding (CaLB domain) family protein	GO:0043087 regulation of GTPase activity;GO:0043547 positive regulation of GTPase activity;GO:0051345 positive regulation of hydrolase activity
AT1G69850	-4.996	3.49552e-17	1.23362e-15	NRT1:2	nitrate transporter 1:2	GO:0080168 abscisic acid transport;GO:0046864 isoprenoid transport;GO:0046865 terpenoid transport
AT1G74880	-1.81491	1.768e-05	0.000100955	NdhO	NAD(P)H:plastoquinone dehydrogenase complex subunit O	GO:0010258 NADH dehydrogenase complex (plastoquinone) assembly;GO:0010275 NAD(P)H dehydrogenase complex assembly;GO:0010257 NADH dehydrogenase complex assembly
AT1G28410	-1.30953	0.00508629	0.0154312	AT1G28410	myosin heavy chain-like protein	GO:0000910 cytokinesis;GO:0022402 cell cycle process;GO:0051301 cell division
AT1G71120	7.9749	1.49209e-06	1.07017e-05	GLIP6	GDSL-motif lipase/hydrolase 6	GO:0008150 biological_process
AT1G26460	1.761	9.64621e-08	8.74973e-07	AT1G26460	Tetratricopeptide repeat (TPR)-like superfamily protein	GO:0043412 macromolecule modification;GO:0043170 macromolecule metabolic process;GO:0071704 organic substance metabolic process
AT1G60000	-2.22965	2.1278e-06	1.47956e-05	AT1G60000	RNA-binding (RRM/RBD/RNP motifs) family protein
AT1G51770	9.5961	3.38023e-12	6.53245e-11	AT1G51770	Core-2/I-branching beta-1,6-N-acetylglucosaminyltransferase family protein	GO:0008150 biological_process
AT1G19835	-3.47109	5.85245e-07	4.5596e-06	AT1G19835	filament-like protein (DUF869)	GO:0046785 microtubule polymerization;GO:0031109 microtubule polymerization or depolymerization;GO:0051258 protein polymerization
AT1G69526	-2.77133	2.84633e-05	0.000154934	AT1G69526	S-adenosyl-L-methionine-dependent methyltransferases superfamily protein	GO:0032259 methylation;GO:0010073 meristem maintenance;GO:0048507 meristem development
AT1G12140	2.17494	1.01591e-12	2.1004e-11	FMO GS-OX5	flavin-monooxygenase glucosinolate S-oxygenase 5	GO:0046620 regulation of organ growth;GO:0046885 regulation of hormone biosynthetic process;GO:0032350 regulation of hormone metabolic process
AT1G01050	-3.58188	4.93483e-28	4.67423e-26	PPa1	pyrophosphorylase 1	GO:0019915 lipid storage;GO:2000904 regulation of starch metabolic process;GO:0051235 maintenance of location
AT1G64880	1.82162	0.000704152	0.002777	AT1G64880	Ribosomal protein S5 family protein	GO:0006412 translation;GO:0043043 peptide biosynthetic process;GO:0006518 peptide metabolic process
AT1G30720	-2.34339	1.64939e-06	1.16922e-05	AT1G30720	FAD-binding Berberine family protein	GO:0071456 cellular response to hypoxia;GO:0036294 cellular response to decreased oxygen levels;GO:0071453 cellular response to oxygen levels
AT1G22510	1.0257	0.0158664	0.0407088	AT1G22510	E3 ubiquitin-protein ligase RNF170-like protein (DUF 1232)	GO:0071396 cellular response to lipid;GO:0032870 cellular response to hormone stimulus;GO:0071495 cellular response to endogenous stimulus
AT1G64107	8.56899	2.0685e-08	2.1456e-07	AT1G64107	Putative membrane lipoprotein	GO:0008150 biological_process
AT1G01355	6.62781	0.0016625	0.00588374	AT1G01355	Putative endonuclease or glycosyl hydrolase	GO:0006970 response to osmotic stress;GO:1901575 organic substance catabolic process;GO:0009056 catabolic process
AT1G56220	-2.76366	1.94282e-33	2.7426e-31	AT1G56220	Dormancy/auxin associated family protein	GO:0006766 vitamin metabolic process;GO:1901605 alpha-amino acid metabolic process;GO:0009642 response to light intensity
AT1G21830	-3.67116	5.47383e-11	9.01702e-10	AT1G21830	uncharacterized protein	GO:0009755 hormone-mediated signaling pathway;GO:0050832 defense response to fungus;GO:0032870 cellular response to hormone stimulus
AT1G19440	1.04331	0.015544	0.0399923	KCS4	3-ketoacyl-CoA synthase 4	GO:0000038 very long-chain fatty acid metabolic process;GO:0160062 cutin-based cuticle development;GO:0006633 fatty acid biosynthetic process
AT1G10170	1.05766	0.012901	0.0341314	NFXL1	NF-X-like 1	GO:0010188 response to microbial phytotoxin;GO:0009697 salicylic acid biosynthetic process;GO:0010310 regulation of hydrogen peroxide metabolic process
AT1G01860	-1.30122	0.0183222	0.0460827	PFC1	Ribosomal RNA adenine dimethylase family protein	GO:0080009 mRNA methylation;GO:0016556 mRNA modification;GO:0001510 RNA methylation
AT1G20890	-1.99181	0.000520678	0.0021262	AT1G20890	caveolin-1 protein	GO:0009056 catabolic process;GO:0019538 protein metabolic process;GO:1901564 organonitrogen compound metabolic process
AT1G04990	1.17511	0.000194796	0.00088365	AT1G04990	Zinc finger C-x8-C-x5-C-x3-H type family protein	GO:0009648 photoperiodism;GO:0042546 cell wall biogenesis;GO:0071669 plant-type cell wall organization or biogenesis
AT1G02660	-1.65823	3.00057e-05	0.000162542	AT1G02660	alpha/beta-Hydrolases superfamily protein	GO:0002213 defense response to insect;GO:0031349 positive regulation of defense response;GO:0048584 positive regulation of response to stimulus
AT1G55865	6.02074	0.0187885	0.0470342	AT1G55865	ubiquitin-protein ligase	GO:0008150 biological_process
AT1G53580	1.00824	0.000492132	0.00202868	GLY3	glyoxalase II 3	GO:0009960 endosperm development;GO:0006749 glutathione metabolic process;GO:0009793 embryo development ending in seed dormancy
AT1G78590	-2.19353	5.69749e-05	0.000290128	NADK3	NAD(H) kinase 3	GO:0006741 NADP biosynthetic process;GO:0019359 nicotinamide nucleotide biosynthetic process;GO:0019363 pyridine nucleotide biosynthetic process
AT1G15100	1.75093	0.00203407	0.00700344	RHA2A	RING-H2 finger A2A	GO:0009789 positive regulation of abscisic acid-activated signaling pathway;GO:0047484 regulation of response to osmotic stress;GO:0009967 positive regulation of signal transduction
AT1G48440	1.20177	0.00164186	0.00581552	AT1G48440	B-cell receptor-associated 31-like protein
AT1G08780	-2.87954	0.0249342	0.0597724	AIP3	ABI3-interacting protein 3	GO:0043622 cortical microtubule organization;GO:0031122 cytoplasmic microtubule organization;GO:0030865 cortical cytoskeleton organization
AT1G60720	6.38787	0.00426454	0.0132415	AT1G60720	RNA-directed DNA polymerase (reverse transcriptase)-related family protein	GO:0008150 biological_process
AT1G07280	-3.56537	3.57518e-09	4.28619e-08	AT1G07280	Tetratricopeptide repeat (TPR)-like superfamily protein	GO:0065003 protein-containing complex assembly;GO:0009057 macromolecule catabolic process;GO:0022607 cellular component assembly
AT1G04380	7.10529	0.000198519	0.000899129	AT1G04380	2-oxoglutarate (2OG) and Fe(II)-dependent oxygenase superfamily protein	GO:0008150 biological_process
AT1G61470	5.61241	1.43439e-06	1.03128e-05	AT1G61470	Polynucleotidyl transferase, ribonuclease H-like superfamily protein
AT1G77680	2.04468	1.56436e-07	1.35773e-06	AT1G77680	Ribonuclease II/R family protein	GO:0034427 nuclear-transcribed mRNA catabolic process, exonucleolytic, 3'-5';GO:0000291 nuclear-transcribed mRNA catabolic process, exonucleolytic;GO:0000956 nuclear-transcribed mRNA catabolic process
AT1G31800	-4.23273	1.80804e-13	4.162e-12	CYP97A3	cytochrome P450, family 97, subfamily A, polypeptide 3	GO:0016123 xanthophyll biosynthetic process;GO:0016122 xanthophyll metabolic process;GO:0016109 tetraterpenoid biosynthetic process
AT1G72410	-2.67303	0.000500109	0.00205639	AT1G72410	COP1-interacting protein-like protein	GO:0010468 regulation of gene expression;GO:0010556 regulation of macromolecule biosynthetic process;GO:0060255 regulation of macromolecule metabolic process
AT1G28480	2.79172	0.0143223	0.0372992	GRX480	Thioredoxin superfamily protein	GO:0000122 negative regulation of transcription by RNA polymerase II;GO:0009863 salicylic acid mediated signaling pathway;GO:0071446 cellular response to salicylic acid stimulus
AT1G73720	-2.12644	0.0035419	0.0112668	SMU1	transducin family protein / WD-40 repeat family protein	GO:0000398 mRNA splicing, via spliceosome;GO:0000375 RNA splicing, via transesterification reactions;GO:0000377 RNA splicing, via transesterification reactions with bulged adenosine as nucleophile
AT1G73810	6.22477	9.35449e-16	2.84858e-14	AT1G73810	Core-2/I-branching beta-1,6-N-acetylglucosaminyltransferase family protein	GO:0008150 biological_process
AT1G07150	1.1591	0.0160298	0.0410885	MAPKKK13	mitogen-activated protein kinase kinase kinase 13	GO:0006468 protein phosphorylation;GO:0071456 cellular response to hypoxia;GO:0036294 cellular response to decreased oxygen levels
AT1G25220	2.00853	6.30013e-08	5.91081e-07	ASB1	anthranilate synthase beta subunit 1	GO:0010600 regulation of auxin biosynthetic process;GO:0000162 tryptophan biosynthetic process;GO:0046219 indolalkylamine biosynthetic process
AT1G68690	2.48407	1.63009e-05	9.40122e-05	PERK9	Protein kinase superfamily protein	GO:0002237 response to molecule of bacterial origin;GO:0071456 cellular response to hypoxia;GO:0036294 cellular response to decreased oxygen levels
AT1G52330	-3.82482	0.00296649	0.00967321	AT1G52330	Late embryogenesis abundant (LEA) hydroxyproline-rich glycoprotein family	GO:0009269 response to desiccation;GO:0065008 regulation of biological quality;GO:0044248 cellular catabolic process
AT1G04778	6.09829	0.0107358	0.0291707	AT1G04778	uncharacterized protein	GO:0008150 biological_process
AT1G79720	-1.07322	0.0481148	0.102736	AT1G79720	Eukaryotic aspartyl protease family protein	GO:0040007 growth;GO:0008150 biological_process
AT1G21920	-4.35453	4.47419e-19	2.02059e-17	AT1G21920	Histone H3 K4-specific methyltransferase SET7/9 family protein	GO:0048578 positive regulation of long-day photoperiodism, flowering;GO:0048586 regulation of long-day photoperiodism, flowering;GO:2000243 positive regulation of reproductive process
AT1G05520	1.08514	0.0239015	0.0577974	AT1G05520	Sec23/Sec24 protein transport family protein	GO:0090114 COPII-coated vesicle budding;GO:0006900 vesicle budding from membrane;GO:0016050 vesicle organization
AT1G47670	-10.6569	4.62172e-14	1.14688e-12	AT1G47670	Transmembrane amino acid transporter family protein
AT1G52740	-1.93405	2.00192e-08	2.08364e-07	HTA9	histone H2A protein 9	GO:0044030 regulation of DNA methylation;GO:0051052 regulation of DNA metabolic process;GO:0009909 regulation of flower development
AT1G60500	10.045	2.53908e-14	6.5445e-13	DRP4C	Dynamin related protein 4C	GO:0008150 biological_process
AT1G30590	-2.16896	1.75375e-06	1.23662e-05	AT1G30590	RNA polymerase I specific transcription initiation factor RRN3 protein	GO:0006361 transcription initiation at RNA polymerase I promoter;GO:0006360 transcription by RNA polymerase I;GO:0006352 DNA-templated transcription initiation
AT1G32920	2.35395	1.23662e-16	4.15769e-15	AT1G32920	uncharacterized protein	GO:0009611 response to wounding;GO:0006950 response to stress;GO:0050896 response to stimulus
AT1G80660	8.72631	7.33008e-09	8.24856e-08	HA9	H[+]-ATPase 9	GO:0120029 proton export across plasma membrane;GO:1902600 proton transmembrane transport;GO:0140115 export across plasma membrane
AT1G15570	-3.82185	0.00126973	0.0046393	CYCA2;3	CYCLIN A2;3	GO:2000123 positive regulation of stomatal complex development;GO:0044839 cell cycle G2/M phase transition;GO:0010444 guard mother cell differentiation
AT1G74070	-2.53074	0.00852479	0.0239554	AT1G74070	Cyclophilin-like peptidyl-prolyl cis-trans isomerase family protein	GO:0009767 photosynthetic electron transport chain;GO:0022900 electron transport chain;GO:0019684 photosynthesis, light reaction
AT1G29290	3.83817	0.000219536	0.000983943	AT1G29290	B-cell lymphoma 6 protein	GO:0010037 response to carbon dioxide;GO:0006995 cellular response to nitrogen starvation;GO:1902025 nitrate import
AT1G72645	-5.04106	2.83826e-08	2.86596e-07	AT1G72645	uncharacterized protein	GO:0033014 tetrapyrrole biosynthetic process;GO:0033013 tetrapyrrole metabolic process;GO:0019748 secondary metabolic process
AT1G80380	-2.73244	2.54149e-13	5.69657e-12	AT1G80380	P-loop containing nucleoside triphosphate hydrolases superfamily protein	GO:0009854 oxidative photosynthetic carbon pathway;GO:0009853 photorespiration;GO:0043094 cellular metabolic compound salvage
AT1G09935	6.74787	0.00165902	0.00587242	AT1G09935	Phosphoglycerate mutase family protein	GO:0008150 biological_process
AT1G51340	-2.66441	0.0242026	0.0583929	AT1G51340	MATE efflux family protein	GO:0006842 tricarboxylic acid transport;GO:0015746 citrate transport;GO:0010044 response to aluminum ion
AT1G72820	-1.0077	0.0485501	0.103552	AT1G72820	Mitochondrial substrate carrier family protein	GO:0071482 cellular response to light stimulus;GO:0071478 cellular response to radiation;GO:0071214 cellular response to abiotic stimulus
AT1G65510	-2.46383	0.00627355	0.0184578	AT1G65510	uncharacterized protein	GO:0009751 response to salicylic acid;GO:0014070 response to organic cyclic compound;GO:1901700 response to oxygen-containing compound
AT1G14330	1.49319	3.50964e-06	2.33932e-05	AT1G14330	Galactose oxidase/kelch repeat superfamily protein	GO:0010150 leaf senescence;GO:0071407 cellular response to organic cyclic compound;GO:0090693 plant organ senescence
AT1G02730	-4.21672	0.000211543	0.000951518	CSLD5	cellulose synthase-like D5	GO:0000919 cell plate assembly;GO:0030244 cellulose biosynthetic process;GO:0030243 cellulose metabolic process
AT1G62790	-1.76309	0.000149015	0.000693539	AT1G62790	Bifunctional inhibitor/lipid-transfer protein/seed storage 2S albumin superfamily protein	GO:0016143 S-glycoside metabolic process;GO:0019757 glycosinolate metabolic process;GO:0019760 glucosinolate metabolic process
AT1G07330	5.90324	0.0153612	0.039565	AT1G07330	dentin sialophosphoprotein	GO:0009408 response to heat;GO:0009266 response to temperature stimulus;GO:0009628 response to abiotic stimulus
AT1G47820	-7.15561	1.08513e-07	9.76389e-07	AT1G47820	uncharacterized protein	GO:0008150 biological_process
AT1G71235	5.76579	0.0306695	0.0709981	AT1G71235	uncharacterized protein	GO:0008150 biological_process
AT1G16180	2.11139	2.18797e-06	1.51474e-05	AT1G16180	Serinc-domain containing serine and sphingolipid biosynthesis protein	GO:0014070 response to organic cyclic compound;GO:0071310 cellular response to organic substance;GO:0007165 signal transduction
AT1G30630	1.87158	6.12024e-09	6.99887e-08	AT1G30630	Coatomer epsilon subunit	GO:0006890 retrograde vesicle-mediated transport, Golgi to endoplasmic reticulum;GO:0048193 Golgi vesicle transport;GO:1903046 meiotic cell cycle process
AT1G76300	1.94997	1.29022e-05	7.63741e-05	SmD3	snRNP core protein SMD3	GO:0000387 spliceosomal snRNP assembly;GO:0022618 protein-RNA complex assembly;GO:0071826 protein-RNA complex organization
AT1G80640	-2.96672	8.3722e-05	0.000411013	AT1G80640	Protein kinase superfamily protein	GO:0016310 phosphorylation;GO:0006796 phosphate-containing compound metabolic process;GO:0006793 phosphorus metabolic process
AT1G30135	5.20275	5.8954e-05	0.000299348	JAZ8	jasmonate-zim-domain protein 8
AT1G28240	1.13148	0.000781723	0.00304018	AT1G28240	strawberry notch protein (DUF616)	GO:0010246 rhamnogalacturonan I biosynthetic process;GO:0010395 rhamnogalacturonan I metabolic process;GO:0048358 mucilage pectin biosynthetic process
AT1G43910	4.73066	1.39521e-06	1.00746e-05	AT1G43910	P-loop containing nucleoside triphosphate hydrolases superfamily protein	GO:0051365 cellular response to potassium ion starvation;GO:0009267 cellular response to starvation;GO:0031669 cellular response to nutrient levels
AT1G19380	-1.4881	0.000483371	0.00199603	AT1G19380	sugar, putative (DUF1195)	GO:0071215 cellular response to abscisic acid stimulus;GO:0097306 cellular response to alcohol;GO:0009753 response to jasmonic acid
AT1G31814	1.97333	0.0125811	0.0334367	FRL2	FRIGIDA like 2	GO:0010228 vegetative to reproductive phase transition of meristem;GO:0048608 reproductive structure development;GO:0061458 reproductive system development
AT1G59700	1.3098	0.00067343	0.00267017	GSTU16	glutathione S-transferase TAU 16	GO:0006749 glutathione metabolic process;GO:0009407 toxin catabolic process;GO:0009404 toxin metabolic process
AT1G47710	2.30544	3.87406e-08	3.8249e-07	SERPIN1	Serine protease inhibitor (SERPIN) family protein	GO:0018205 peptidyl-lysine modification;GO:0018193 peptidyl-amino acid modification;GO:0006508 proteolysis
AT1G36380	1.7059	7.36181e-06	4.58709e-05	AT1G36380	uncharacterized protein	GO:0046149 pigment catabolic process;GO:0006787 porphyrin-containing compound catabolic process;GO:0033015 tetrapyrrole catabolic process
AT1G77090	-3.96981	5.03113e-05	0.000259544	AT1G77090	thylakoid lumenal protein (Mog1/PsbP/DUF1795-like photosystem II reaction center PsbP family protein)	GO:0015979 photosynthesis;GO:0006790 sulfur compound metabolic process;GO:0009416 response to light stimulus
AT1G27080	6.37285	0.0045298	0.0139436	NRT1.6	nitrate transporter 1.6	GO:0010098 suspensor development;GO:0006857 oligopeptide transport;GO:0015833 peptide transport
AT1G19530	-3.48489	2.09756e-16	6.81578e-15	AT1G19530	DNA polymerase epsilon catalytic subunit A	GO:0009061 anaerobic respiration;GO:0045333 cellular respiration;GO:0015980 energy derivation by oxidation of organic compounds
AT1G06460	-2.67461	1.15964e-09	1.5268e-08	ACD32.1	alpha-crystallin domain 32.1	GO:0009658 chloroplast organization;GO:0015979 photosynthesis;GO:0009657 plastid organization
AT1G07630	1.36534	0.000693914	0.00274322	PLL5	pol-like 5	GO:0048366 leaf development;GO:0048827 phyllome development;GO:0048367 shoot system development
AT1G66620	3.44794	0.00456061	0.0140239	AT1G66620	Protein with RING/U-box and TRAF-like domain	GO:0006511 ubiquitin-dependent protein catabolic process;GO:0019941 modification-dependent protein catabolic process;GO:0043632 modification-dependent macromolecule catabolic process
AT1G16110	-3.70179	0.000306441	0.00132739	WAKL6	wall associated kinase-like 6	GO:0007166 cell surface receptor signaling pathway;GO:0071446 cellular response to salicylic acid stimulus;GO:0071407 cellular response to organic cyclic compound
AT1G10600	-1.08861	0.00760879	0.0217444	AMSH2	associated molecule with the SH3 domain of STAM 2	GO:0070536 protein K63-linked deubiquitination;GO:0071108 protein K48-linked deubiquitination;GO:0016579 protein deubiquitination
AT1G67160	6.95474	0.000774917	0.00301811	AT1G67160	F-box/kelch-repeat protein, putative (DUF295)	GO:1900459 positive regulation of brassinosteroid mediated signaling pathway;GO:1900457 regulation of brassinosteroid mediated signaling pathway;GO:0009742 brassinosteroid mediated signaling pathway
AT1G25440	-5.91844	0.000947206	0.00358881	BBX15	B-box type zinc finger protein with CCT domain-containing protein	GO:0006355 regulation of DNA-templated transcription;GO:2001141 regulation of RNA biosynthetic process;GO:0051252 regulation of RNA metabolic process
AT1G31290	3.79428	4.23481e-18	1.67787e-16	AGO3	ARGONAUTE 3	GO:0051607 defense response to virus;GO:0140546 defense response to symbiont;GO:0009615 response to virus
AT1G51620	-1.94138	0.0119812	0.0320442	AT1G51620	Protein kinase superfamily protein	GO:0016310 phosphorylation;GO:0006796 phosphate-containing compound metabolic process;GO:0006793 phosphorus metabolic process
AT1G22290	5.89797	0.0232612	0.0564668	AT1G22290	14-3-3 family protein
AT1G29200	6.26298	0.0384129	0.0855891	AT1G29200	O-fucosyltransferase family protein	GO:0008150 biological_process
AT1G21250	4.94349	0.00055371	0.00224646	WAK1	cell wall-associated kinase	GO:0007166 cell surface receptor signaling pathway;GO:0009615 response to virus;GO:0009751 response to salicylic acid
AT1G30880	-1.1733	0.00860128	0.0241434	AT1G30880	uncharacterized protein	GO:0043170 macromolecule metabolic process;GO:0071704 organic substance metabolic process;GO:0008152 metabolic process
AT1G04580	6.77977	0.00469278	0.0143702	AO4	aldehyde oxidase 4	GO:0110096 cellular response to aldehyde;GO:0042542 response to hydrogen peroxide;GO:0000302 response to reactive oxygen species
AT1G74960	-2.84446	1.84339e-21	1.0736e-19	FAB1	fatty acid biosynthesis 1	GO:0006636 unsaturated fatty acid biosynthetic process;GO:0033559 unsaturated fatty acid metabolic process;GO:0009631 cold acclimation
AT1G21050	-3.95142	8.17429e-11	1.30715e-09	AT1G21050	MIZU-KUSSEI-like protein (Protein of unknown function, DUF617)	GO:0010274 hydrotropism;GO:0019684 photosynthesis, light reaction;GO:0009606 tropism
AT1G17455	-3.09957	3.93447e-05	0.000207644	ELF4-L4	ELF4-like 4	GO:0042753 positive regulation of circadian rhythm;GO:0042752 regulation of circadian rhythm;GO:0009648 photoperiodism
AT1G09340	-3.49034	4.73312e-11	7.85145e-10	CRB	chloroplast RNA binding protein	GO:0045727 positive regulation of translation;GO:0034250 positive regulation of amide metabolic process;GO:0032544 plastid translation
AT1G77655	6.92026	0.000393683	0.00166536	AT1G77655	uncharacterized protein	GO:0022607 cellular component assembly;GO:0044085 cellular component biogenesis;GO:0016043 cellular component organization
AT1G11120	5.60337	0.0336727	0.0766599	AT1G11120	CTTNBP 2 amino-terminal-like protein	GO:0000910 cytokinesis;GO:0003002 regionalization;GO:1903046 meiotic cell cycle process
AT1G78680	-1.90402	4.99971e-08	4.81799e-07	GGH2	gamma-glutamyl hydrolase 2	GO:0046900 tetrahydrofolylpolyglutamate metabolic process;GO:0006760 folic acid-containing compound metabolic process;GO:0042558 pteridine-containing compound metabolic process
AT1G08930	-1.63119	3.89585e-08	3.84285e-07	ERD6	Major facilitator superfamily protein	GO:0034219 carbohydrate transmembrane transport;GO:0008643 carbohydrate transport;GO:0009409 response to cold
AT1G09176	7.67227	6.73161e-06	4.23402e-05	AT1G09176	uncharacterized protein	GO:0016143 S-glycoside metabolic process;GO:0019757 glycosinolate metabolic process;GO:0019760 glucosinolate metabolic process
AT1G54820	-6.57237	9.74143e-06	5.9396e-05	AT1G54820	Protein kinase superfamily protein	GO:0016310 phosphorylation;GO:0065003 protein-containing complex assembly;GO:0009409 response to cold
AT1G16410	-7.82223	1.28562e-08	1.38057e-07	CYP79F1	cytochrome p450 79f1	GO:0009625 response to insect;GO:0016144 S-glycoside biosynthetic process;GO:0019758 glycosinolate biosynthetic process
AT1G27470	1.134	0.0176883	0.0447957	AT1G27470	transducin family protein / WD-40 repeat family protein	GO:0035266 meristem growth;GO:0010073 meristem maintenance;GO:0048507 meristem development
AT1G33590	2.374	2.62793e-07	2.19073e-06	AT1G33590	Leucine-rich repeat (LRR) family protein	GO:0007165 signal transduction;GO:0023052 signaling;GO:0007154 cell communication
AT1G18540	1.25231	4.09992e-06	2.67997e-05	AT1G18540	Ribosomal protein L6 family protein	GO:0006412 translation;GO:0043043 peptide biosynthetic process;GO:0006518 peptide metabolic process
AT1G08880	1.48846	2.0269e-06	1.41657e-05	H2AXA	Histone superfamily protein	GO:0016070 RNA metabolic process;GO:0090304 nucleic acid metabolic process;GO:0006139 nucleobase-containing compound metabolic process
AT1G43860	1.67723	0.00266303	0.00883093	AT1G43860	sequence-specific DNA binding transcription factor	GO:0042256 cytosolic ribosome assembly;GO:0042255 ribosome assembly;GO:0140694 non-membrane-bounded organelle assembly
AT1G72870	5.69691	7.43054e-07	5.675e-06	AT1G72870	Disease resistance protein (TIR-NBS class)	GO:0048589 developmental growth;GO:0048364 root development;GO:0030154 cell differentiation
AT1G62770	-5.51057	0.0114351	0.0308193	AT1G62770	Plant invertase/pectin methylesterase inhibitor superfamily protein	GO:0043086 negative regulation of catalytic activity;GO:0044092 negative regulation of molecular function;GO:0050790 regulation of catalytic activity
AT1G14920	-4.47373	1.06095e-13	2.51001e-12	GAI	GRAS family transcription factor family protein	GO:0006808 regulation of nitrogen utilization;GO:0010336 gibberellic acid homeostasis;GO:0033206 meiotic cytokinesis
AT1G22310	-1.03112	0.0473907	0.101546	MBD8	methyl-CPG-binding domain 8	GO:2000241 regulation of reproductive process;GO:0036211 protein modification process;GO:0043412 macromolecule modification
AT1G07650	-2.2624	1.82391e-06	1.28397e-05	AT1G07650	Leucine-rich repeat transmembrane protein kinase	GO:0031667 response to nutrient levels;GO:0009991 response to extracellular stimulus;GO:0009605 response to external stimulus
AT1G22950	1.51286	0.00605889	0.0179227	AT1G22950	2-oxoglutarate (2OG) and Fe(II)-dependent oxygenase superfamily protein	GO:0008150 biological_process
AT1G22410	2.29781	9.07086e-13	1.89936e-11	AT1G22410	Class-II DAHP synthetase family protein	GO:0009423 chorismate biosynthetic process;GO:0046417 chorismate metabolic process;GO:0043650 dicarboxylic acid biosynthetic process
AT1G47510	3.13907	0.0141179	0.036857	5PTASE11	inositol polyphosphate 5-phosphatase 11	GO:0046856 phosphatidylinositol dephosphorylation;GO:0046839 phospholipid dephosphorylation;GO:0046488 phosphatidylinositol metabolic process
AT1G24330	3.24239	0.0224476	0.0547852	AT1G24330	ARM repeat superfamily protein	GO:0016143 S-glycoside metabolic process;GO:0019757 glycosinolate metabolic process;GO:0019760 glucosinolate metabolic process
AT1G25370	3.274	0.00123812	0.00454092	AT1G25370	hypothetical protein (DUF1639)	GO:1901701 cellular response to oxygen-containing compound;GO:0071310 cellular response to organic substance;GO:0007165 signal transduction
AT1G74710	2.02771	0.00238751	0.00802842	EDS16	ADC synthase superfamily protein	GO:0060866 leaf abscission;GO:0009697 salicylic acid biosynthetic process;GO:0042372 phylloquinone biosynthetic process
AT1G62250	-1.70749	0.0158281	0.040635	AT1G62250	orotidine 5'-phosphate decarboxylase	GO:0008150 biological_process
AT1G20870	7.64186	7.2495e-06	4.52504e-05	AT1G20870	HSP20-like chaperones superfamily protein	GO:1901537 positive regulation of DNA demethylation;GO:1901535 regulation of DNA demethylation;GO:0051054 positive regulation of DNA metabolic process
AT1G31340	2.45219	6.13974e-11	9.99806e-10	RUB1	uncharacterized protein	GO:0045116 protein neddylation;GO:0009692 ethylene metabolic process;GO:0009693 ethylene biosynthetic process
AT1G21710	-1.26729	0.0203029	0.0502294	OGG1	8-oxoguanine-DNA glycosylase 1	GO:0006284 base-excision repair;GO:0006289 nucleotide-excision repair;GO:0006281 DNA repair
AT1G03457	-2.38093	1.59798e-05	9.23858e-05	AT1G03457	RNA-binding (RRM/RBD/RNP motifs) family protein	GO:0006402 mRNA catabolic process;GO:0006401 RNA catabolic process;GO:2000028 regulation of photoperiodism, flowering
AT1G55920	1.70423	0.000570575	0.00230741	SERAT2;1	serine acetyltransferase 2;1	GO:0006535 cysteine biosynthetic process from serine;GO:0019344 cysteine biosynthetic process;GO:0009970 cellular response to sulfate starvation
AT1G65800	-3.71963	0.000504306	0.00207065	RK2	receptor kinase 2	GO:0007167 enzyme-linked receptor protein signaling pathway;GO:0007178 transmembrane receptor protein serine/threonine kinase signaling pathway;GO:0007166 cell surface receptor signaling pathway
AT1G13490	8.96284	1.30531e-09	1.70658e-08	AT1G13490	hypothetical protein (DUF1262)	GO:0008150 biological_process
AT1G10030	-2.19654	0.00022202	0.000994032	ERG28	ergosterol biosynthesis protein	GO:2000012 regulation of auxin polar transport;GO:0051049 regulation of transport;GO:0032879 regulation of localization
AT1G33811	-7.33008	2.71135e-09	3.33038e-08	AT1G33811	GDSL-like Lipase/Acylhydrolase superfamily protein	GO:0042246 tissue regeneration;GO:0031099 regeneration;GO:0048589 developmental growth
AT1G70280	-3.77547	5.58421e-05	0.000284812	AT1G70280	NHL domain-containing protein	GO:0048507 meristem development;GO:0009888 tissue development;GO:0009059 macromolecule biosynthetic process
AT1G08620	1.14253	0.00595223	0.0176636	PKDM7D	Transcription factor jumonji (jmj) family protein / zinc finger (C5HC2 type) family protein	GO:0060623 regulation of chromosome condensation;GO:1905821 positive regulation of chromosome condensation;GO:0010032 meiotic chromosome condensation
AT1G22400	1.03731	0.0470631	0.100935	UGT85A1	UDP-Glycosyltransferase superfamily protein	GO:0015996 chlorophyll catabolic process;GO:0046149 pigment catabolic process;GO:0006787 porphyrin-containing compound catabolic process
AT1G03750	2.30267	0.00154555	0.00551657	SWI2	switch 2	GO:0031399 regulation of protein modification process;GO:0051246 regulation of protein metabolic process;GO:0009648 photoperiodism
AT1G80830	-1.7365	0.00103704	0.00388497	NRAMP1	natural resistance-associated macrophage protein 1	GO:0070574 cadmium ion transmembrane transport;GO:0071421 manganese ion transmembrane transport;GO:0015692 lead ion transport
AT1G42990	2.6364	5.2645e-15	1.46882e-13	BZIP60	basic region/leucine zipper motif 60	GO:0030968 endoplasmic reticulum unfolded protein response;GO:0006986 response to unfolded protein;GO:0034620 cellular response to unfolded protein
AT1G60730	3.22264	1.05475e-14	2.83518e-13	AT1G60730	NAD(P)-linked oxidoreductase superfamily protein	GO:0042742 defense response to bacterium;GO:0009617 response to bacterium;GO:0043436 oxoacid metabolic process
AT1G29340	1.1007	0.028912	0.0676645	PUB17	plant U-box 17	GO:0009626 plant-type hypersensitive response;GO:0034050 programmed cell death induced by symbiont;GO:0051702 biological process involved in interaction with symbiont
AT1G07530	1.53138	0.000855715	0.00328538	SCL14	SCARECROW-like 14	GO:0009410 response to xenobiotic stimulus;GO:0080183 response to photooxidative stress;GO:0045893 positive regulation of DNA-templated transcription
AT1G76405	-3.51148	0.000394401	0.00166807	AT1G76405	outer envelope pore 21B-like protein	GO:0044070 regulation of monoatomic anion transport;GO:0043269 regulation of monoatomic ion transport;GO:0051049 regulation of transport
AT1G01020	-1.59779	0.018496	0.0464548	ARV1	ARV1 family protein	GO:0032366 intracellular sterol transport;GO:0015918 sterol transport;GO:0032365 intracellular lipid transport
AT1G02140	1.72981	4.45083e-10	6.3081e-09	MAGO	mago nashi family protein	GO:0006935 chemotaxis;GO:0010183 pollen tube guidance;GO:0040011 locomotion
AT1G05810	-4.5557	1.86928e-15	5.55725e-14	RABA5E	Rab GTPase-like A5A protein
AT1G67470	2.87643	0.00647915	0.0189641	AT1G67470	Protein kinase superfamily protein	GO:0007166 cell surface receptor signaling pathway;GO:0002682 regulation of immune system process;GO:0050776 regulation of immune response
AT1G76700	1.2294	0.0418535	0.0919148	AT1G76700	DNAJ heat shock N-terminal domain-containing protein	GO:0071407 cellular response to organic cyclic compound;GO:0090693 plant organ senescence;GO:0009966 regulation of signal transduction
AT1G54160	7.02932	0.00806602	0.022851	NF-YA5	nuclear factor Y, subunit A5	GO:0009785 blue light signaling pathway;GO:0030522 intracellular receptor signaling pathway;GO:0010262 somatic embryogenesis
AT1G52310	-1.79854	0.000110072	0.000526664	AT1G52310	protein kinase family protein / C-type lectin domain-containing protein	GO:0036211 protein modification process;GO:0043412 macromolecule modification;GO:0019538 protein metabolic process
AT1G14030	-2.57303	0.000899275	0.00343038	LSMT-L	Rubisco methyltransferase family protein	GO:0018023 peptidyl-lysine trimethylation;GO:0018022 peptidyl-lysine methylation;GO:0006479 protein methylation
AT1G04100	2.03215	0.000187205	0.000851571	IAA10	indoleacetic acid-induced protein 10	GO:0009733 response to auxin;GO:0006355 regulation of DNA-templated transcription;GO:2001141 regulation of RNA biosynthetic process
AT1G55915	4.24987	0.00194978	0.00675358	AT1G55915	zinc ion binding protein	GO:0006281 DNA repair;GO:0006974 DNA damage response;GO:0006259 DNA metabolic process
AT1G01480	5.14195	1.78881e-35	3.05042e-33	ACS2	1-amino-cyclopropane-1-carboxylate synthase 2	GO:0018871 1-aminocyclopropane-1-carboxylate metabolic process;GO:0042218 1-aminocyclopropane-1-carboxylate biosynthetic process;GO:0009692 ethylene metabolic process
AT1G14540	3.46299	0.00148232	0.00532117	PER4	Peroxidase superfamily protein	GO:0071456 cellular response to hypoxia;GO:0036294 cellular response to decreased oxygen levels;GO:0071453 cellular response to oxygen levels
AT1G06890	-1.04833	7.71783e-05	0.000381701	AT1G06890	nodulin MtN21 /EamA-like transporter family protein	GO:0015790 UDP-xylose transmembrane transport;GO:0090481 pyrimidine nucleotide-sugar transmembrane transport;GO:0015780 nucleotide-sugar transmembrane transport
AT1G55803	5.96295	0.0148062	0.0383068	AT1G55803	ferredoxin-fold anticodon-binding domain protein
AT1G33490	2.26142	7.26423e-09	8.18416e-08	AT1G33490	E3 ubiquitin-protein ligase	GO:0006511 ubiquitin-dependent protein catabolic process;GO:0019941 modification-dependent protein catabolic process;GO:0043632 modification-dependent macromolecule catabolic process
AT1G77800	1.30396	0.00318891	0.0102945	AT1G77800	PHD finger family protein	GO:0009725 response to hormone;GO:0009719 response to endogenous stimulus;GO:0010033 response to organic substance
AT1G71940	1.14873	0.0050662	0.015379	AT1G71940	SNARE associated Golgi protein family	GO:0009856 pollination;GO:0044706 multi-multicellular organism process;GO:0060560 developmental growth involved in morphogenesis
AT1G71230	3.34654	0.00471045	0.0144181	CSN5B	COP9-signalosome 5B	GO:0010971 positive regulation of G2/M transition of mitotic cell cycle;GO:1901992 positive regulation of mitotic cell cycle phase transition;GO:1901989 positive regulation of cell cycle phase transition
AT1G02335	6.51841	0.00234736	0.00790714	GL22	germin-like protein subfamily 2 member 2 precursor	GO:0010497 plasmodesmata-mediated intercellular transport;GO:0010496 intercellular transport;GO:2000280 regulation of root development
AT1G30760	-8.19337	1.28738e-06	9.37218e-06	AT1G30760	FAD-binding Berberine family protein	GO:0048364 root development;GO:0022622 root system development;GO:0009888 tissue development
AT1G22710	-4.84013	0.00729501	0.0210335	SUC2	sucrose-proton symporter 2	GO:0009915 phloem sucrose loading;GO:0110126 phloem loading;GO:0015766 disaccharide transport
AT1G74020	1.98659	0.000101752	0.000491266	SS2	strictosidine synthase 2	GO:0051365 cellular response to potassium ion starvation;GO:0009267 cellular response to starvation;GO:0031669 cellular response to nutrient levels
AT1G14730	-6.34583	1.66597e-08	1.7554e-07	AT1G14730	Cytochrome b561/ferric reductase transmembrane protein family	GO:0042742 defense response to bacterium;GO:0009617 response to bacterium;GO:0009888 tissue development
AT1G74875	-3.86712	0.00419885	0.0130642	AT1G74875	F-box protein	GO:0008150 biological_process
AT1G26470	1.41745	0.0234894	0.0569172	AT1G26470	chromatin modification-like protein	GO:0006355 regulation of DNA-templated transcription;GO:2001141 regulation of RNA biosynthetic process;GO:0051252 regulation of RNA metabolic process
AT1G07660	1.07866	0.0259142	0.0617192	AT1G07660	Histone superfamily protein	GO:0006281 DNA repair;GO:0006974 DNA damage response;GO:0018193 peptidyl-amino acid modification
AT1G02170	2.09116	4.24477e-12	8.0787e-11	MC1	metacaspase 1	GO:0043068 positive regulation of programmed cell death;GO:0043067 regulation of programmed cell death;GO:0048522 positive regulation of cellular process
AT1G31660	1.53284	0.00374118	0.0118214	AT1G31660	bystin-like protein	GO:0009553 embryo sac development;GO:0006364 rRNA processing;GO:0016072 rRNA metabolic process
AT1G68620	2.91091	1.72078e-10	2.58311e-09	AT1G68620	alpha/beta-Hydrolases superfamily protein	GO:0046700 heterocycle catabolic process;GO:0071456 cellular response to hypoxia;GO:0036294 cellular response to decreased oxygen levels
AT1G53590	1.15122	0.00670337	0.0195284	NTMC2T6.1	Calcium-dependent lipid-binding (CaLB domain) family protein	GO:0009414 response to water deprivation;GO:0009415 response to water;GO:0001101 response to acid chemical
AT1G29910	-9.66853	1.49127e-73	2.11919e-70	CAB3	chlorophyll A/B binding protein 3	GO:0009765 photosynthesis, light harvesting;GO:0019684 photosynthesis, light reaction;GO:0015979 photosynthesis
AT1G15930	-1.71514	1.30551e-05	7.71721e-05	AT1G15930	Ribosomal protein L7Ae/L30e/S12e/Gadd45 family protein	GO:0006412 translation;GO:0043043 peptide biosynthetic process;GO:0006518 peptide metabolic process
AT1G71870	-7.10805	6.83934e-05	0.000341903	AT1G71870	MATE efflux family protein	GO:0046618 xenobiotic export from cell;GO:1990961 xenobiotic detoxification by transmembrane export across the plasma membrane;GO:0042908 xenobiotic transport
AT1G48420	-1.25871	0.000552738	0.00224294	D-CDES	D-cysteine desulfhydrase	GO:0019447 D-cysteine catabolic process;GO:0046438 D-cysteine metabolic process;GO:0019478 D-amino acid catabolic process
AT1G12390	-1.17046	0.0463446	0.0996956	AT1G12390	Cornichon family protein	GO:0034976 response to endoplasmic reticulum stress;GO:0016192 vesicle-mediated transport;GO:0033554 cellular response to stress
AT1G61640	2.16623	0.00335596	0.0107611	AT1G61640	Protein kinase superfamily protein	GO:0048316 seed development;GO:0010154 fruit development;GO:0048608 reproductive structure development
AT1G62780	-3.49121	0.00179216	0.00626669	AT1G62780	dimethylallyl, adenosine tRNA methylthiotransferase	GO:0009813 flavonoid biosynthetic process;GO:0009812 flavonoid metabolic process;GO:0033365 protein localization to organelle
AT1G13790	6.42862	0.00348634	0.01112	FDM4	XH/XS domain-containing protein	GO:0080188 gene silencing by RNA-directed DNA methylation;GO:0031048 regulatory ncRNA-mediated heterochromatin formation;GO:0006346 DNA methylation-dependent heterochromatin formation
AT1G62330	-2.60523	0.000120217	0.000570723	AT1G62330	O-fucosyltransferase family protein	GO:0009832 plant-type cell wall biogenesis;GO:0045229 external encapsulating structure organization;GO:0042546 cell wall biogenesis
AT1G60260	-4.68811	9.31023e-13	1.94566e-11	BGLU5	beta glucosidase 5	GO:0009072 aromatic amino acid metabolic process;GO:0009867 jasmonic acid mediated signaling pathway;GO:0071395 cellular response to jasmonic acid stimulus
AT1G16750	-3.58225	0.00100769	0.00378633	AT1G16750	GPI-anchored adhesin-like protein, putative (Protein of unknown function, DUF547)	GO:0009059 macromolecule biosynthetic process;GO:0044249 cellular biosynthetic process;GO:1901576 organic substance biosynthetic process
AT1G31770	-4.50056	2.76006e-05	0.000150585	ABCG14	ATP-binding cassette 14	GO:0010184 cytokinin transport;GO:0010222 stem vascular tissue pattern formation;GO:0010588 cotyledon vascular tissue pattern formation
AT1G18710	-3.28782	0.00878935	0.0245678	MYB47	myb domain protein 47	GO:0140547 acquisition of seed longevity;GO:0010214 seed coat development;GO:0048316 seed development
AT1G55430	6.4416	0.00641797	0.0188204	AT1G55430	Cysteine/Histidine-rich C1 domain family protein	GO:0009888 tissue development;GO:0048856 anatomical structure development;GO:0032502 developmental process
AT1G51430	-1.52115	0.000304659	0.00132021	AT1G51430	cTAGE family protein	GO:0008150 biological_process
AT1G62085	1.8213	0.000523821	0.00213781	AT1G62085	Mitochondrial transcription termination factor family protein	GO:0006355 regulation of DNA-templated transcription;GO:2001141 regulation of RNA biosynthetic process;GO:0051252 regulation of RNA metabolic process
AT1G60990	-2.26138	0.0095691	0.0264045	AT1G60990	Glycine cleavage T-protein family	GO:0016226 iron-sulfur cluster assembly;GO:0031163 metallo-sulfur cluster assembly;GO:0006790 sulfur compound metabolic process
AT1G13670	-8.76564	0.0249009	0.0597196	AT1G13670	uncharacterized protein	GO:0009734 auxin-activated signaling pathway;GO:0071365 cellular response to auxin stimulus;GO:0009733 response to auxin
AT1G73655	-2.98879	1.18738e-13	2.78745e-12	AT1G73655	FKBP-like peptidyl-prolyl cis-trans isomerase family protein	GO:0019060 intracellular transport of viral protein in host cell;GO:0030581 symbiont intracellular protein transport in host;GO:0046719 regulation by virus of viral protein levels in host cell
AT1G30910	-1.9235	6.23191e-07	4.82877e-06	AT1G30910	Molybdenum cofactor sulfurase family protein	GO:0019538 protein metabolic process;GO:1901564 organonitrogen compound metabolic process;GO:0043170 macromolecule metabolic process
AT1G23030	-1.67495	2.23299e-07	1.88658e-06	AT1G23030	ARM repeat superfamily protein	GO:0051865 protein autoubiquitination;GO:0090333 regulation of stomatal closure;GO:0010119 regulation of stomatal movement
AT1G67140	-1.04704	0.0217643	0.0533681	SWEETIE	HEAT repeat-containing protein	GO:0010364 regulation of ethylene biosynthetic process;GO:0031335 regulation of sulfur amino acid metabolic process;GO:1900908 regulation of olefin metabolic process
AT1G21360	-3.02512	0.00563319	0.0168482	GLTP2	glycolipid transfer protein 2	GO:0120009 intermembrane lipid transfer;GO:0006869 lipid transport;GO:0010876 lipid localization
AT1G30120	-1.14532	0.00346907	0.0110682	PDH-E1 BETA	pyruvate dehydrogenase E1 beta	GO:0006086 acetyl-CoA biosynthetic process from pyruvate;GO:0006085 acetyl-CoA biosynthetic process;GO:0035384 thioester biosynthetic process
AT1G58030	-1.38747	3.79461e-07	3.06038e-06	CAT2	cationic amino acid transporter 2	GO:0080144 intracellular amino acid homeostasis;GO:0055082 intracellular chemical homeostasis;GO:0019725 cellular homeostasis
AT1G69910	-5.4294	2.46404e-08	2.52153e-07	AT1G69910	Protein kinase superfamily protein	GO:0010051 xylem and phloem pattern formation;GO:0048532 anatomical structure arrangement;GO:0010016 shoot system morphogenesis
AT1G79750	-2.2924	1.6566e-11	2.91836e-10	NADP-ME4	NADP-malic enzyme 4	GO:0006108 malate metabolic process;GO:0043648 dicarboxylic acid metabolic process;GO:0006633 fatty acid biosynthetic process
AT1G07770	-2.23252	6.95381e-07	5.33384e-06	RPS15A	ribosomal protein S15A	GO:0008150 biological_process
AT1G22570	-2.59685	1.84863e-07	1.58191e-06	AT1G22570	Major facilitator superfamily protein
AT1G01940	2.80361	4.70385e-08	4.55761e-07	AT1G01940	Cyclophilin-like peptidyl-prolyl cis-trans isomerase family protein	GO:0034605 cellular response to heat;GO:0006457 protein folding;GO:0000398 mRNA splicing, via spliceosome
AT1G52342	-2.35981	1.24645e-06	9.1272e-06	AT1G52342	uncharacterized protein	GO:0006720 isoprenoid metabolic process;GO:0009639 response to red or far red light;GO:0044283 small molecule biosynthetic process
AT1G64210	3.04822	0.0042091	0.0130922	AT1G64210	Leucine-rich repeat protein kinase family protein	GO:0098656 monoatomic anion transmembrane transport;GO:0006820 monoatomic anion transport;GO:0015698 inorganic anion transport
AT1G10320	1.58199	0.00768267	0.0219141	AT1G10320	Zinc finger C-x8-C-x5-C-x3-H type family protein	GO:0000398 mRNA splicing, via spliceosome;GO:0000375 RNA splicing, via transesterification reactions;GO:0000377 RNA splicing, via transesterification reactions with bulged adenosine as nucleophile
AT1G69830	-3.53264	1.75439e-08	1.84401e-07	AMY3	alpha-amylase-like 3	GO:0005983 starch catabolic process;GO:0009251 glucan catabolic process;GO:0005982 starch metabolic process
AT1G12500	-3.02897	5.74133e-09	6.61167e-08	AT1G12500	Nucleotide-sugar transporter family protein	GO:0061640 cytoskeleton-dependent cytokinesis;GO:0000910 cytokinesis;GO:0000271 polysaccharide biosynthetic process
AT1G29800	1.73842	0.000127804	0.000604431	AT1G29800	RING/FYVE/PHD-type zinc finger family protein	GO:0007165 signal transduction;GO:0023052 signaling;GO:0007154 cell communication
AT1G19140	2.00992	6.6515e-08	6.21585e-07	AT1G19140	ubiquinone biosynthesis COQ9-like protein	GO:0006743 ubiquinone metabolic process;GO:0006744 ubiquinone biosynthetic process;GO:1901661 quinone metabolic process
AT1G17300	7.47252	2.12477e-05	0.000119251	AT1G17300	uncharacterized protein	GO:0008150 biological_process
AT1G76600	2.3769	4.85633e-12	9.18522e-11	AT1G76600	poly polymerase	GO:0071456 cellular response to hypoxia;GO:0036294 cellular response to decreased oxygen levels;GO:0071453 cellular response to oxygen levels
AT1G17310	6.44936	1.31276e-10	2.01569e-09	AT1G17310	MADS-box transcription factor family protein	GO:0045944 positive regulation of transcription by RNA polymerase II;GO:0006357 regulation of transcription by RNA polymerase II;GO:0045893 positive regulation of DNA-templated transcription
AT1G76160	-3.09175	2.12896e-32	2.80129e-30	sks5	SKU5 similar 5	GO:0051128 regulation of cellular component organization;GO:0048646 anatomical structure formation involved in morphogenesis;GO:0010817 regulation of hormone levels
AT1G23040	1.57263	0.00103783	0.00388726	AT1G23040	hydroxyproline-rich glycoprotein family protein	GO:0015996 chlorophyll catabolic process;GO:0046149 pigment catabolic process;GO:0006787 porphyrin-containing compound catabolic process
AT1G02850	1.28691	0.0109618	0.0297129	BGLU11	beta glucosidase 11	GO:0090693 plant organ senescence;GO:0005975 carbohydrate metabolic process;GO:0043436 oxoacid metabolic process
AT1G24070	-6.95932	0.0031697	0.0102403	CSLA10	cellulose synthase-like A10	GO:0018130 heterocycle biosynthetic process;GO:0019438 aromatic compound biosynthetic process;GO:1901362 organic cyclic compound biosynthetic process
AT1G15230	3.76424	1.48966e-38	2.96763e-36	AT1G15230	uncharacterized protein	GO:0009737 response to abscisic acid;GO:0009414 response to water deprivation;GO:0097305 response to alcohol
AT1G71100	3.1625	1.42194e-18	5.91992e-17	RSW10	Ribose 5-phosphate isomerase, type A protein	GO:0046109 uridine biosynthetic process;GO:0046132 pyrimidine ribonucleoside biosynthetic process;GO:0046134 pyrimidine nucleoside biosynthetic process
AT1G52670	-2.79226	8.80455e-05	0.000430059	AT1G52670	Single hybrid motif superfamily protein	GO:0006633 fatty acid biosynthetic process;GO:0072330 monocarboxylic acid biosynthetic process;GO:0006631 fatty acid metabolic process
AT1G67280	-1.19286	0.00125097	0.00458172	AT1G67280	Glyoxalase/Bleomycin resistance protein/Dioxygenase superfamily protein	GO:0006089 lactate metabolic process;GO:0019243 methylglyoxal catabolic process to D-lactate via S-lactoyl-glutathione;GO:0061727 methylglyoxal catabolic process to lactate
AT1G47890	8.35957	4.99878e-08	4.81799e-07	RLP7	receptor like protein 7	GO:0007165 signal transduction;GO:0023052 signaling;GO:0007154 cell communication
AT1G30475	8.09743	2.93241e-07	2.42276e-06	AT1G30475	uncharacterized protein
AT1G07476	8.29045	1.08692e-07	9.77588e-07	AT1G07476	uncharacterized protein	GO:0008150 biological_process
AT1G67830	-3.76167	1.48358e-07	1.29713e-06	FXG1	alpha-fucosidase 1	GO:0010605 negative regulation of macromolecule metabolic process;GO:0009892 negative regulation of metabolic process;GO:0048519 negative regulation of biological process
AT1G67660	-1.28589	0.025036	0.0599358	AT1G67660	Restriction endonuclease, type II-like superfamily protein	GO:0009415 response to water;GO:0001101 response to acid chemical;GO:1902074 response to salt
AT1G51700	-1.67535	0.00524635	0.0158356	DOF1	DOF zinc finger protein 1	GO:0006355 regulation of DNA-templated transcription;GO:2001141 regulation of RNA biosynthetic process;GO:0051252 regulation of RNA metabolic process
AT1G06470	-1.08928	0.0125624	0.0334057	AT1G06470	Nucleotide/sugar transporter family protein
AT1G71810	-1.25805	0.0139981	0.0366069	AT1G71810	Protein kinase superfamily protein	GO:0008150 biological_process
AT1G29670	-6.0878	5.69979e-75	8.67833e-72	AT1G29670	GDSL-like Lipase/Acylhydrolase superfamily protein	GO:0009642 response to light intensity;GO:0009409 response to cold;GO:0009414 response to water deprivation
AT1G47200	1.57348	0.000987314	0.00372093	WPP2	WPP domain protein 2	GO:0000278 mitotic cell cycle;GO:0048527 lateral root development;GO:0048528 post-embryonic root development
AT1G14770	1.70548	0.023403	0.0567543	AT1G14770	RING/FYVE/PHD zinc finger superfamily protein	GO:0018205 peptidyl-lysine modification;GO:0018193 peptidyl-amino acid modification;GO:0036211 protein modification process
AT1G52540	3.40443	1.49535e-09	1.92714e-08	AT1G52540	Protein kinase superfamily protein	GO:0009738 abscisic acid-activated signaling pathway;GO:0071215 cellular response to abscisic acid stimulus;GO:0097306 cellular response to alcohol
AT1G54000	-2.98816	0.00154005	0.00550125	GLL22	GDSL-like Lipase/Acylhydrolase superfamily protein	GO:0010120 camalexin biosynthetic process;GO:0052317 camalexin metabolic process;GO:0009403 toxin biosynthetic process
AT1G13650	-6.13136	9.99773e-05	0.000483246	AT1G13650	uncharacterized protein	GO:0009786 regulation of asymmetric cell division;GO:0051302 regulation of cell division;GO:0050794 regulation of cellular process
AT1G61740	-2.09226	2.88085e-06	1.95257e-05	AT1G61740	Sulfite exporter TauE/SafE family protein	GO:0044272 sulfur compound biosynthetic process;GO:0009642 response to light intensity;GO:0006790 sulfur compound metabolic process
AT1G74690	-1.48354	0.0183203	0.0460827	IQD31	IQ-domain 31	GO:0051301 cell division;GO:0048589 developmental growth;GO:0040007 growth
AT1G12400	-4.07179	0.00242287	0.0081268	AT1G12400	Nucleotide excision repair, TFIIH, subunit TTDA	GO:0006367 transcription initiation at RNA polymerase II promoter;GO:0006289 nucleotide-excision repair;GO:0006366 transcription by RNA polymerase II
AT1G79790	-1.36517	0.000794899	0.00308242	FHY1	Haloacid dehalogenase-like hydrolase (HAD) superfamily protein	GO:0033013 tetrapyrrole metabolic process;GO:1901575 organic substance catabolic process;GO:0009056 catabolic process
AT1G20750	6.76101	0.00100803	0.00378694	AT1G20750	RAD3-like DNA-binding helicase protein	GO:0006139 nucleobase-containing compound metabolic process;GO:0046483 heterocycle metabolic process;GO:0006725 cellular aromatic compound metabolic process
AT1G73380	-2.25505	8.80111e-09	9.75075e-08	AT1G73380	uncharacterized protein	GO:0006351 DNA-templated transcription;GO:0032774 RNA biosynthetic process;GO:0034654 nucleobase-containing compound biosynthetic process
AT1G12490	7.81134	1.51686e-05	8.83699e-05	AT1G12490	F-box associated ubiquitination effector family protein	GO:0050821 protein stabilization;GO:0031647 regulation of protein stability;GO:0009789 positive regulation of abscisic acid-activated signaling pathway
AT1G73066	5.26906	1.10307e-05	6.63834e-05	AT1G73066	Leucine-rich repeat family protein	GO:0098542 defense response to other organism;GO:0006952 defense response;GO:0043207 response to external biotic stimulus
AT1G64460	1.87573	0.000694862	0.00274523	AT1G64460	phosphatidylinositol 4-kinase gamma-like protein	GO:0034051 negative regulation of plant-type hypersensitive response;GO:0050821 protein stabilization;GO:0031647 regulation of protein stability
AT1G10070	-2.94658	1.2693e-14	3.37783e-13	BCAT-2	branched-chain amino acid transaminase 2	GO:0009099 valine biosynthetic process;GO:0006549 isoleucine metabolic process;GO:0009097 isoleucine biosynthetic process
AT1G21750	1.0645	0.00205774	0.00706554	PDIL1-1	PDI-like 1-1	GO:0010043 response to zinc ion;GO:0034976 response to endoplasmic reticulum stress;GO:0043067 regulation of programmed cell death
AT1G65930	-1.30338	9.71975e-07	7.25696e-06	cICDH	cytosolic NADP+-dependent isocitrate dehydrogenase	GO:0006102 isocitrate metabolic process;GO:1902652 secondary alcohol metabolic process;GO:0072350 tricarboxylic acid metabolic process
AT1G35530	2.63844	0.0257291	0.0613264	FANCM	DEAD/DEAH box RNA helicase family protein	GO:0045128 negative regulation of reciprocal meiotic recombination;GO:0045835 negative regulation of meiotic nuclear division;GO:0051447 negative regulation of meiotic cell cycle
AT1G28290	-7.189	9.78526e-08	8.8495e-07	AGP31	arabinogalactan protein 31	GO:0010306 rhamnogalacturonan II biosynthetic process;GO:0010396 rhamnogalacturonan II metabolic process;GO:0052325 cell wall pectin biosynthetic process
AT1G50710	-1.72714	0.000386973	0.00164154	AUG4	HAUS augmin-like complex subunit	GO:0051225 spindle assembly;GO:0007051 spindle organization;GO:0140694 non-membrane-bounded organelle assembly
AT1G09720	6.5641	0.00424961	0.0132028	NET2B	Kinase interacting (KIP1-like) family protein	GO:0008150 biological_process
AT1G80650	-2.39634	0.000428734	0.00179468	RTL1	RNAse THREE-like protein 1	GO:0010109 regulation of photosynthesis;GO:0009409 response to cold;GO:0018130 heterocycle biosynthetic process
AT1G28500	5.71925	0.0249431	0.0597804	AT1G28500	hypothetical protein (DUF626)	GO:0008150 biological_process
AT1G58025	2.00469	0.000657498	0.00261429	AT1G58025	DNA-binding bromodomain-containing protein	GO:0018205 peptidyl-lysine modification;GO:0018193 peptidyl-amino acid modification;GO:0051301 cell division
AT1G70490	1.62317	1.65796e-06	1.17451e-05	ARFA1D	Ras-related small GTP-binding family protein
AT1G54580	-3.93172	2.85228e-26	2.45158e-24	ACP2	acyl carrier protein 2	GO:0006633 fatty acid biosynthetic process;GO:0072330 monocarboxylic acid biosynthetic process;GO:0006631 fatty acid metabolic process
AT1G17130	1.8812	0.000390596	0.00165427	AT1G17130	coiled-coil protein (DUF572)	GO:0008380 RNA splicing;GO:0006396 RNA processing;GO:0010467 gene expression
AT1G16920	-2.76315	1.14295e-05	6.84743e-05	RABA1b	RAB GTPase homolog A1B	GO:0060627 regulation of vesicle-mediated transport;GO:0042538 hyperosmotic salinity response;GO:0006972 hyperosmotic response
AT1G01010	1.95331	9.78826e-05	0.000473658	NAC001	NAC domain containing protein 1	GO:0006979 response to oxidative stress;GO:0009737 response to abscisic acid;GO:0009414 response to water deprivation
AT1G67400	-1.95271	0.000314441	0.0013568	AT1G67400	ELMO/CED-12 family protein	GO:0009723 response to ethylene;GO:0009725 response to hormone;GO:0009719 response to endogenous stimulus
AT1G08220	2.23636	0.00301794	0.00981545	AT1G08220	ATPase complex subunit	GO:0016070 RNA metabolic process;GO:0090304 nucleic acid metabolic process;GO:0006139 nucleobase-containing compound metabolic process
AT1G60440	1.71023	0.000106773	0.000512951	PANK1	pantothenate kinase 1	GO:0015937 coenzyme A biosynthetic process;GO:0015936 coenzyme A metabolic process;GO:0033866 nucleoside bisphosphate biosynthetic process
AT1G74520	-3.35705	3.3327e-12	6.4523e-11	HVA22A	HVA22 homologue A	GO:0042538 hyperosmotic salinity response;GO:0006972 hyperosmotic response;GO:0009409 response to cold
AT1G19180	2.85037	2.11324e-06	1.47292e-05	JAZ1	jasmonate-zim-domain protein 1	GO:1900067 regulation of cellular response to alkaline pH;GO:0009867 jasmonic acid mediated signaling pathway;GO:0071395 cellular response to jasmonic acid stimulus
AT1G19800	-1.24919	0.0312761	0.0721282	ABCI14	trigalactosyldiacylglycerol 1	GO:0006869 lipid transport;GO:0010876 lipid localization;GO:0071702 organic substance transport
AT1G24150	3.99323	5.30623e-05	0.000272155	FH4	formin homologue 4	GO:0030041 actin filament polymerization;GO:0052482 defense response by cell wall thickening;GO:0008154 actin polymerization or depolymerization
AT1G72640	-4.95557	1.35695e-07	1.19425e-06	AT1G72640	NAD(P)-binding Rossmann-fold superfamily protein	GO:0008150 biological_process
AT1G27480	-3.6085	4.66062e-09	5.45855e-08	AT1G27480	alpha/beta-Hydrolases superfamily protein	GO:0006629 lipid metabolic process;GO:0044238 primary metabolic process;GO:0071704 organic substance metabolic process
AT1G73080	2.73214	8.97423e-08	8.18898e-07	PEPR1	PEP1 receptor 1	GO:0045087 innate immune response;GO:0006955 immune response;GO:0002376 immune system process
AT1G68410	2.21492	3.14727e-14	8.00564e-13	AT1G68410	Protein phosphatase 2C family protein
AT1G14660	-1.63393	0.00966624	0.0266312	NHX8	Na+/H+ exchanger 8	GO:0010352 lithium ion export across the plasma membrane;GO:0090452 lithium ion transmembrane transport;GO:0010351 lithium ion transport
AT1G70690	-2.44805	0.0138236	0.0362084	HWI1	Receptor-like protein kinase-related family protein	GO:0042742 defense response to bacterium;GO:0009617 response to bacterium;GO:0098542 defense response to other organism
AT1G29520	-2.21432	0.01422	0.0370599	AT1G29520	AWPM-19-like family protein	GO:0008150 biological_process
AT1G73450	3.29053	0.000665992	0.00264314	AT1G73450	Protein kinase superfamily protein
AT1G05000	3.39384	2.44212e-14	6.31751e-13	PFA-DSP1	Phosphotyrosine protein phosphatases superfamily protein	GO:0016311 dephosphorylation;GO:0006796 phosphate-containing compound metabolic process;GO:0006793 phosphorus metabolic process
AT1G28140	-1.93886	1.50751e-13	3.49886e-12	AT1G28140	integral membrane family protein	GO:0009812 flavonoid metabolic process;GO:0009637 response to blue light;GO:0009057 macromolecule catabolic process
AT1G21450	1.25968	0.0124933	0.0332426	SCL1	SCARECROW-like 1	GO:0006355 regulation of DNA-templated transcription;GO:2001141 regulation of RNA biosynthetic process;GO:0051252 regulation of RNA metabolic process
AT1G80710	3.75271	2.81471e-10	4.10948e-09	DRS1	DROUGHT SENSITIVE 1	GO:0009737 response to abscisic acid;GO:0009414 response to water deprivation;GO:0097305 response to alcohol
AT1G15190	2.79852	0.0152136	0.0392275	AT1G15190	Fasciclin-like arabinogalactan family protein	GO:0098542 defense response to other organism;GO:0006952 defense response;GO:0043207 response to external biotic stimulus
AT1G19130	1.74735	4.93704e-06	3.18903e-05	AT1G19130	RmlC-like jelly roll fold protein	GO:0008150 biological_process
AT1G55360	-6.32812	6.85271e-13	1.45894e-11	AT1G55360	tRNA-splicing ligase (DUF239)	GO:0098771 inorganic ion homeostasis;GO:0048878 chemical homeostasis;GO:0042592 homeostatic process
AT1G32130	1.31102	3.73399e-07	3.01949e-06	IWS1	Transcription elongation factor (TFIIS) family protein	GO:0032784 regulation of DNA-templated transcription elongation;GO:0009742 brassinosteroid mediated signaling pathway;GO:0043401 steroid hormone mediated signaling pathway
AT1G64430	-3.68488	1.02978e-13	2.44441e-12	AT1G64430	Pentatricopeptide repeat (PPR) superfamily protein	GO:0006351 DNA-templated transcription;GO:0032774 RNA biosynthetic process;GO:0009908 flower development
AT1G76070	3.09061	2.45915e-17	8.89969e-16	AT1G76070	uncharacterized protein	GO:0009867 jasmonic acid mediated signaling pathway;GO:0006576 biogenic amine metabolic process;GO:0071395 cellular response to jasmonic acid stimulus
AT1G61140	1.85182	0.00401077	0.0125523	EDA16	SNF2 domain-containing protein / helicase domain-containing protein / zinc finger protein-like protein	GO:0009553 embryo sac development;GO:0048229 gametophyte development;GO:0007275 multicellular organism development
AT1G48470	8.16776	2.19055e-07	1.85293e-06	GLN1;5	glutamine synthetase 1;5	GO:0006542 glutamine biosynthetic process;GO:0006541 glutamine metabolic process;GO:0009084 glutamine family amino acid biosynthetic process
AT1G61720	7.79362	6.9376e-06	4.34691e-05	BAN	NAD(P)-binding Rossmann-fold superfamily protein	GO:0009964 negative regulation of flavonoid biosynthetic process;GO:0009962 regulation of flavonoid biosynthetic process;GO:0009813 flavonoid biosynthetic process
AT1G11670	-3.16711	1.23658e-10	1.90868e-09	AT1G11670	MATE efflux family protein	GO:0046618 xenobiotic export from cell;GO:1990961 xenobiotic detoxification by transmembrane export across the plasma membrane;GO:0042908 xenobiotic transport
AT1G67990	6.41425	0.00369965	0.0116988	TSM1	S-adenosyl-L-methionine-dependent methyltransferases superfamily protein	GO:0080088 spermidine hydroxycinnamate conjugate biosynthetic process;GO:0043604 amide biosynthetic process;GO:0043603 amide metabolic process
AT1G78010	-1.28394	0.0188771	0.0472392	AT1G78010	tRNA modification GTPase	GO:0006400 tRNA modification;GO:0008033 tRNA processing;GO:0006399 tRNA metabolic process
AT1G52890	2.88132	3.13162e-05	0.000169113	NAC019	NAC domain containing protein 19	GO:0009414 response to water deprivation;GO:0009415 response to water;GO:0001101 response to acid chemical
AT1G04445	8.16256	2.29784e-07	1.93753e-06	AT1G04445	C2H2-like zinc finger protein	GO:0010015 root morphogenesis;GO:1905392 plant organ morphogenesis;GO:0048364 root development
AT1G10700	2.91312	4.33548e-28	4.12567e-26	PRS3	phosphoribosyl pyrophosphate (PRPP) synthase 3
AT1G80440	-3.37806	1.72027e-09	2.18659e-08	AT1G80440	Galactose oxidase/kelch repeat superfamily protein	GO:0080037 negative regulation of cytokinin-activated signaling pathway;GO:0080036 regulation of cytokinin-activated signaling pathway;GO:2000762 regulation of phenylpropanoid metabolic process
AT1G74450	2.95291	1.16597e-14	3.12132e-13	AT1G74450	BPS1-like protein (DUF793)	GO:0080001 mucilage extrusion from seed coat;GO:0009845 seed germination;GO:0090351 seedling development
AT1G05300	-7.67341	2.71196e-17	9.73201e-16	ZIP5	zinc transporter 5 precursor	GO:0071577 zinc ion transmembrane transport;GO:0006829 zinc ion transport;GO:0000041 transition metal ion transport
AT1G74930	-2.32453	0.00343687	0.0109869	ORA47	Integrase-type DNA-binding superfamily protein	GO:0002213 defense response to insect;GO:0010087 phloem or xylem histogenesis;GO:0051301 cell division
AT1G31840	7.03199	0.000624749	0.00250553	AT1G31840	Tetratricopeptide repeat (TPR)-like superfamily protein	GO:0016070 RNA metabolic process;GO:0090304 nucleic acid metabolic process;GO:0006139 nucleobase-containing compound metabolic process
AT1G61610	6.63797	0.00144209	0.00519424	AT1G61610	S-locus lectin protein kinase family protein	GO:0048544 recognition of pollen;GO:0008037 cell recognition;GO:0009987 cellular process
AT1G26761	-4.29823	0.00873575	0.0244596	AT1G26761	Arabinanase/levansucrase/invertase	GO:0015994 chlorophyll metabolic process;GO:0006778 porphyrin-containing compound metabolic process;GO:0033013 tetrapyrrole metabolic process
AT1G22930	1.6631	2.18853e-08	2.25802e-07	AT1G22930	T-complex protein 11
AT1G63150	-5.99957	0.00858652	0.0241083	AT1G63150	Tetratricopeptide repeat (TPR)-like superfamily protein	GO:0008150 biological_process
AT1G75330	1.00427	0.000700954	0.00276644	OTC	ornithine carbamoyltransferase	GO:0006591 ornithine metabolic process;GO:1901605 alpha-amino acid metabolic process;GO:0006520 amino acid metabolic process
AT1G66580	2.83813	4.69848e-15	1.32302e-13	SAG24	senescence associated gene 24	GO:0010224 response to UV-B;GO:0009411 response to UV;GO:0006412 translation
AT1G72770	2.31889	2.40574e-08	2.46661e-07	HAB1	HYPERSENSITIVE TO ABA1
AT1G74970	-2.95132	4.83205e-14	1.19351e-12	RPS9	ribosomal protein S9	GO:0006412 translation;GO:0043043 peptide biosynthetic process;GO:0006518 peptide metabolic process
AT1G15730	-1.68649	0.000502891	0.00206584	AT1G15730	Cobalamin biosynthesis CobW-like protein	GO:1901401 regulation of tetrapyrrole metabolic process;GO:0018130 heterocycle biosynthetic process;GO:0019438 aromatic compound biosynthetic process
AT1G59860	2.95323	0.000178225	0.000816299	AT1G59860	HSP20-like chaperones superfamily protein	GO:0051259 protein complex oligomerization;GO:0006457 protein folding;GO:0051604 protein maturation
AT1G59510	7.3607	7.47913e-06	4.65611e-05	CF9	Carbohydrate-binding protein	GO:0008150 biological_process
AT1G33170	-4.98185	1.78926e-07	1.53542e-06	AT1G33170	S-adenosyl-L-methionine-dependent methyltransferases superfamily protein	GO:0009735 response to cytokinin;GO:0010016 shoot system morphogenesis;GO:0044283 small molecule biosynthetic process
AT1G61890	1.7838	5.30566e-06	3.40649e-05	AT1G61890	MATE efflux family protein	GO:0046618 xenobiotic export from cell;GO:1990961 xenobiotic detoxification by transmembrane export across the plasma membrane;GO:0042908 xenobiotic transport
AT1G55290	7.26027	0.00031076	0.00134446	AT1G55290	2-oxoglutarate (2OG) and Fe(II)-dependent oxygenase superfamily protein	GO:0008150 biological_process
AT1G22690	-3.67031	1.41873e-16	4.72526e-15	AT1G22690	Gibberellin-regulated family protein	GO:0008150 biological_process
AT1G62540	-6.62771	0.0244544	0.0588473	FMO GS-OX2	flavin-monooxygenase glucosinolate S-oxygenase 2	GO:0016144 S-glycoside biosynthetic process;GO:0019758 glycosinolate biosynthetic process;GO:0019761 glucosinolate biosynthetic process
AT1G53800	-3.62463	0.000801965	0.00310471	AT1G53800	muscle M-line assembly protein	GO:0009658 chloroplast organization;GO:0009657 plastid organization;GO:0006351 DNA-templated transcription
AT1G23360	-2.9236	3.33349e-07	2.71831e-06	MENG	S-adenosyl-L-methionine-dependent methyltransferases superfamily protein	GO:0042372 phylloquinone biosynthetic process;GO:0042374 phylloquinone metabolic process;GO:0042371 vitamin K biosynthetic process
AT1G09650	3.67421	0.0312544	0.0720937	AT1G09650	F-box and associated interaction domains-containing protein	GO:0008150 biological_process
AT1G60070	-1.97553	0.000120305	0.000571012	AT1G60070	Adaptor protein complex AP-1, gamma subunit	GO:0006886 intracellular protein transport;GO:0015031 protein transport;GO:0046907 intracellular transport
AT1G10340	-2.49376	3.19004e-05	0.000171975	AT1G10340	Ankyrin repeat family protein	GO:0009737 response to abscisic acid;GO:0097305 response to alcohol;GO:0071310 cellular response to organic substance
AT1G64520	1.75322	4.09503e-12	7.82867e-11	RPN12a	regulatory particle non-ATPase 12A	GO:0009647 skotomorphogenesis;GO:0051788 response to misfolded protein;GO:0043248 proteasome assembly
AT1G56450	1.84491	6.0157e-11	9.84118e-10	PBG1	20S proteasome beta subunit G1	GO:0006511 ubiquitin-dependent protein catabolic process;GO:0019941 modification-dependent protein catabolic process;GO:0043632 modification-dependent macromolecule catabolic process
AT1G49800	-4.98397	0.00647944	0.0189641	AT1G49800	uncharacterized protein	GO:1902025 nitrate import;GO:2000280 regulation of root development;GO:0015698 inorganic anion transport
AT1G79730	1.63009	0.00226315	0.00765493	ELF7	hydroxyproline-rich glycoprotein family protein	GO:0006368 transcription elongation by RNA polymerase II;GO:0006354 DNA-templated transcription elongation;GO:0006366 transcription by RNA polymerase II
AT1G10470	-1.77985	2.33697e-07	1.96741e-06	ARR4	response regulator 4	GO:0010017 red or far-red light signaling pathway;GO:0071489 cellular response to red or far red light;GO:0042752 regulation of circadian rhythm
AT1G32870	7.51935	2.0157e-27	1.86003e-25	NAC13	NAC domain protein 13	GO:1900409 positive regulation of cellular response to oxidative stress;GO:1900407 regulation of cellular response to oxidative stress;GO:1902884 positive regulation of response to oxidative stress
AT1G14290	-1.2152	0.000888443	0.00339452	SBH2	sphingoid base hydroxylase 2	GO:0046520 sphingoid biosynthetic process;GO:0046519 sphingoid metabolic process;GO:0030148 sphingolipid biosynthetic process
AT1G56280	-3.71315	1.3366e-12	2.70569e-11	DI19	drought-induced 19	GO:0045893 positive regulation of DNA-templated transcription;GO:1902680 positive regulation of RNA biosynthetic process;GO:0010557 positive regulation of macromolecule biosynthetic process
AT1G11890	1.90789	0.000361319	0.00154377	SEC22	Synaptobrevin family protein	GO:0006890 retrograde vesicle-mediated transport, Golgi to endoplasmic reticulum;GO:0007029 endoplasmic reticulum organization;GO:0007030 Golgi organization
AT1G14740	-1.30038	0.000127673	0.000603968	TTA1	class I heat shock protein, putative (DUF1423)	GO:0090421 embryonic meristem initiation;GO:0009880 embryonic pattern specification;GO:0001708 cell fate specification
AT1G69540	4.68795	0.0397932	0.0881659	AGL94	AGAMOUS-like 94	GO:0045944 positive regulation of transcription by RNA polymerase II;GO:0006357 regulation of transcription by RNA polymerase II;GO:0045893 positive regulation of DNA-templated transcription
AT1G03870	-1.24735	0.000113176	0.000540182	FLA9	FASCICLIN-like arabinoogalactan 9
AT1G13520	5.96508	0.013314	0.0350632	AT1G13520	hypothetical protein (DUF1262)	GO:0009627 systemic acquired resistance;GO:0000302 response to reactive oxygen species;GO:0042430 indole-containing compound metabolic process
AT1G55205	4.2508	0.00376186	0.0118727	AT1G55205	uncharacterized protein	GO:0051252 regulation of RNA metabolic process;GO:0019219 regulation of nucleobase-containing compound metabolic process;GO:0051171 regulation of nitrogen compound metabolic process
AT1G18630	1.31464	0.00841867	0.0237087	GR-RBP6	glycine-rich RNA-binding protein 6	GO:0009651 response to salt stress;GO:0006970 response to osmotic stress;GO:0009628 response to abiotic stimulus
AT1G09300	1.59491	0.00179312	0.00626902	AT1G09300	Metallopeptidase M24 family protein	GO:0050821 protein stabilization;GO:0031647 regulation of protein stability;GO:0065008 regulation of biological quality
AT1G24100	2.22092	8.12759e-07	6.16321e-06	UGT74B1	UDP-glucosyl transferase 74B1	GO:0052544 defense response by callose deposition in cell wall;GO:0052482 defense response by cell wall thickening;GO:0052542 defense response by callose deposition
AT1G80850	7.03166	0.00826584	0.0233443	AT1G80850	DNA glycosylase superfamily protein	GO:0006284 base-excision repair;GO:0006281 DNA repair;GO:0006974 DNA damage response
AT1G49500	-2.18617	9.1743e-05	0.000446252	AT1G49500	transcription initiation factor TFIID subunit 1b-like protein	GO:0044272 sulfur compound biosynthetic process;GO:0031327 negative regulation of cellular biosynthetic process;GO:0006790 sulfur compound metabolic process
AT1G32370	-1.02616	0.0355817	0.0802604	TOM2B	tobamovirus multiplication 2B	GO:0046786 viral replication complex formation and maintenance;GO:0019079 viral genome replication;GO:0019058 viral life cycle
AT1G10670	-1.77235	4.56357e-09	5.35666e-08	ACLA-1	ATP-citrate lyase A-1	GO:0045793 positive regulation of cell size;GO:0043478 pigment accumulation in response to UV light;GO:0043479 pigment accumulation in tissues in response to UV light
AT1G20650	-3.01733	5.45549e-07	4.28006e-06	ASG5	Protein kinase superfamily protein	GO:0015995 chlorophyll biosynthetic process;GO:0006779 porphyrin-containing compound biosynthetic process;GO:0033014 tetrapyrrole biosynthetic process
AT1G54410	-3.8652	6.17924e-35	9.90351e-33	AT1G54410	dehydrin family protein	GO:0010727 negative regulation of hydrogen peroxide metabolic process;GO:0010730 negative regulation of hydrogen peroxide biosynthetic process;GO:1903427 negative regulation of reactive oxygen species biosynthetic process
AT1G10010	7.00987	0.000393019	0.00166288	AAP8	amino acid permease 8	GO:0006865 amino acid transport;GO:0046942 carboxylic acid transport;GO:0015849 organic acid transport
AT1G32375	9.48878	7.48568e-12	1.38511e-10	AT1G32375	F-box/RNI-like/FBD-like domains-containing protein	GO:0008150 biological_process
AT1G72890	2.15995	7.74508e-05	0.00038296	AT1G72890	Disease resistance protein (TIR-NBS class)	GO:0034052 positive regulation of plant-type hypersensitive response;GO:0010363 regulation of plant-type hypersensitive response;GO:0043903 regulation of biological process involved in symbiotic interaction
AT1G09460	-2.39952	0.000408511	0.00172193	AT1G09460	Carbohydrate-binding X8 domain superfamily protein	GO:0008150 biological_process
AT1G77130	1.56285	0.00599087	0.017756	PGSIP2	plant glycogenin-like starch initiation protein 2	GO:0045492 xylan biosynthetic process;GO:0045491 xylan metabolic process;GO:0009834 plant-type secondary cell wall biogenesis
AT1G31470	2.06593	0.00353706	0.0112548	NFD4	Major facilitator superfamily protein	GO:0000741 karyogamy;GO:0010197 polar nucleus fusion;GO:0009559 embryo sac central cell differentiation
AT1G02000	2.26009	0.000396854	0.00167711	GAE2	UDP-D-glucuronate 4-epimerase 2	GO:0009737 response to abscisic acid;GO:0097305 response to alcohol;GO:0009725 response to hormone
AT1G42550	-2.35185	0.00296724	0.00967416	PMI1	plastid movement impaired1	GO:1902265 abscisic acid homeostasis;GO:0031022 nuclear migration along microfilament;GO:0099515 actin filament-based transport
AT1G75810	1.83798	1.83584e-05	0.000104521	AT1G75810	uncharacterized protein	GO:0071482 cellular response to light stimulus;GO:0071478 cellular response to radiation;GO:0071214 cellular response to abiotic stimulus
AT1G27180	1.64037	0.0250288	0.0599252	AT1G27180	disease resistance protein (TIR-NBS-LRR class)	GO:0051301 cell division;GO:0042742 defense response to bacterium;GO:0048589 developmental growth
AT1G70460	4.9247	0.000122998	0.000582498	PERK13	root hair specific 10	GO:1990641 response to iron ion starvation;GO:0006995 cellular response to nitrogen starvation;GO:0043562 cellular response to nitrogen levels
AT1G21730	-1.82234	0.00406388	0.0127073	AT1G21730	P-loop containing nucleoside triphosphate hydrolases superfamily protein	GO:0007018 microtubule-based movement;GO:0007017 microtubule-based process;GO:0009987 cellular process
AT1G75730	-2.61368	0.00145829	0.00524439	AT1G75730	uncharacterized protein	GO:0008150 biological_process
AT1G22630	-4.81255	3.68063e-07	2.98199e-06	AT1G22630	SSUH2-like protein	GO:0008150 biological_process
AT1G09740	2.57406	2.06831e-08	2.1456e-07	AT1G09740	Adenine nucleotide alpha hydrolases-like superfamily protein	GO:0008150 biological_process
AT1G13700	-3.59002	2.06214e-12	4.07383e-11	PGL1	6-phosphogluconolactonase 1	GO:0006098 pentose-phosphate shunt;GO:0051156 glucose 6-phosphate metabolic process;GO:0006740 NADPH regeneration
AT1G57700	4.10451	2.82038e-17	1.00702e-15	AT1G57700	Protein kinase superfamily protein
AT1G03905	2.41347	3.50226e-08	3.48851e-07	ABCI19	P-loop containing nucleoside triphosphate hydrolases superfamily protein	GO:0008150 biological_process
AT1G03660	4.10561	1.27478e-05	7.55862e-05	AT1G03660	Ankyrin-repeat containing protein
AT1G51850	-2.48706	2.91804e-05	0.000158643	AT1G51850	Leucine-rich repeat protein kinase family protein	GO:0010119 regulation of stomatal movement;GO:0006468 protein phosphorylation;GO:0016310 phosphorylation
AT1G45191	-4.76521	0.0463501	0.0996956	BGLU1	Glycosyl hydrolase superfamily protein	GO:0005975 carbohydrate metabolic process;GO:0044238 primary metabolic process;GO:0071704 organic substance metabolic process
AT1G51710	1.10995	0.00126594	0.00462939	UBP6	ubiquitin-specific protease 6	GO:0016579 protein deubiquitination;GO:0070646 protein modification by small protein removal;GO:0043161 proteasome-mediated ubiquitin-dependent protein catabolic process
AT1G72720	6.57027	0.00210294	0.00719408	AT1G72720	hypothetical protein (DUF3511)	GO:0008150 biological_process
AT1G10585	5.30224	7.0295e-10	9.63606e-09	AT1G10585	basic helix-loop-helix (bHLH) DNA-binding superfamily protein	GO:0006355 regulation of DNA-templated transcription;GO:2001141 regulation of RNA biosynthetic process;GO:0051252 regulation of RNA metabolic process
AT1G26940	-1.29762	0.0230172	0.0559893	AT1G26940	Cyclophilin-like peptidyl-prolyl cis-trans isomerase family protein	GO:0040007 growth;GO:0008150 biological_process
AT1G18800	2.2628	0.0406587	0.0896814	NRP2	NAP1-related protein 2	GO:0016444 somatic cell DNA recombination;GO:0006334 nucleosome assembly;GO:0034728 nucleosome organization
AT1G09815	3.65523	5.01352e-19	2.23573e-17	POLD4	polymerase delta 4	GO:0000731 DNA synthesis involved in DNA repair;GO:0071897 DNA biosynthetic process;GO:0006260 DNA replication
AT1G66880	1.29998	0.0103784	0.0283223	AT1G66880	Protein kinase superfamily protein	GO:0009863 salicylic acid mediated signaling pathway;GO:0009627 systemic acquired resistance;GO:0071446 cellular response to salicylic acid stimulus
AT1G51790	-3.99226	1.05835e-10	1.65395e-09	AT1G51790	Leucine-rich repeat protein kinase family protein	GO:0015698 inorganic anion transport;GO:0046777 protein autophosphorylation;GO:0002237 response to molecule of bacterial origin
AT1G48220	8.50629	1.554e-08	1.64638e-07	AT1G48220	Protein kinase superfamily protein
AT1G10770	-2.80426	0.00277425	0.00913436	AT1G10770	Plant invertase/pectin methylesterase inhibitor superfamily protein	GO:0009860 pollen tube growth;GO:0009932 cell tip growth;GO:0048868 pollen tube development
AT1G54920	-2.30738	1.50847e-13	3.49886e-12	AT1G54920	uncharacterized protein	GO:0016049 cell growth;GO:0048589 developmental growth;GO:0030154 cell differentiation
AT1G32950	6.5571	8.70019e-21	4.77972e-19	AT1G32950	Subtilase family protein	GO:0008150 biological_process
AT1G27090	-1.99283	8.53428e-11	1.35962e-09	AT1G27090	glycine-rich protein	GO:0008150 biological_process
AT1G26570	-3.84761	0.0020419	0.00702017	UGD1	UDP-glucose dehydrogenase 1	GO:0006065 UDP-glucuronate biosynthetic process;GO:0046398 UDP-glucuronate metabolic process;GO:0009226 nucleotide-sugar biosynthetic process
AT1G69420	-1.94148	0.0008327	0.00320858	AT1G69420	DHHC-type zinc finger family protein
AT1G55460	2.5317	1.95756e-10	2.91799e-09	AT1G55460	DNA/RNA-binding protein Kin17, conserved region	GO:0035874 cellular response to copper ion starvation;GO:0120126 response to copper ion starvation;GO:0009267 cellular response to starvation
AT1G32250	5.76141	0.0419701	0.0921165	AT1G32250	Calcium-binding EF-hand family protein	GO:0008150 biological_process
AT1G03090	-2.99042	2.94714e-20	1.55114e-18	MCCA	methylcrotonyl-CoA carboxylase alpha chain	GO:0006552 leucine catabolic process;GO:0009083 branched-chain amino acid catabolic process;GO:0006551 leucine metabolic process
AT1G28660	-4.67566	9.32833e-35	1.45141e-32	AT1G28660	GDSL-like Lipase/Acylhydrolase superfamily protein	GO:0010114 response to red light;GO:0006721 terpenoid metabolic process;GO:0006720 isoprenoid metabolic process
AT1G76970	2.11568	1.84288e-05	0.000104894	AT1G76970	Target of Myb protein 1	GO:0043328 protein transport to vacuole involved in ubiquitin-dependent protein catabolic process via the multivesicular body sorting pathway;GO:0032511 late endosome to vacuole transport via multivesicular body sorting pathway;GO:0043162 ubiquitin-dependent protein catabolic process via the multivesicular body sorting pathway
AT1G42980	4.80569	0.000196744	0.000891726	AT1G42980	Actin-binding FH2 (formin homology 2) family protein	GO:0008150 biological_process
AT1G09440	-3.48021	0.0429494	0.0938792	AT1G09440	Protein kinase superfamily protein	GO:0045893 positive regulation of DNA-templated transcription;GO:1902680 positive regulation of RNA biosynthetic process;GO:0010557 positive regulation of macromolecule biosynthetic process
AT1G60230	-2.50396	0.000970625	0.00366841	AT1G60230	Radical SAM superfamily protein	GO:0070475 rRNA base methylation;GO:0030488 tRNA methylation;GO:0031167 rRNA methylation
AT1G66320	6.27744	0.00699126	0.0202673	AT1G66320	F-box/RNI-like superfamily protein	GO:0008150 biological_process
AT1G69580	-7.31378	0.000157132	0.000726874	AT1G69580	Homeodomain-like superfamily protein	GO:0006355 regulation of DNA-templated transcription;GO:2001141 regulation of RNA biosynthetic process;GO:0051252 regulation of RNA metabolic process
AT1G25290	-3.07603	1.65387e-09	2.11228e-08	RBL10	RHOMBOID-like protein 10	GO:0006654 phosphatidic acid biosynthetic process;GO:0046473 phosphatidic acid metabolic process;GO:0019374 galactolipid metabolic process
AT1G36730	2.2862	2.82611e-12	5.50652e-11	AT1G36730	Translation initiation factor IF2/IF5	GO:0009414 response to water deprivation;GO:0009415 response to water;GO:0001101 response to acid chemical
AT1G01770	-1.66681	0.001838	0.00641014	AT1G01770	propionyl-CoA carboxylase	GO:0032787 monocarboxylic acid metabolic process;GO:0051239 regulation of multicellular organismal process;GO:0009892 negative regulation of metabolic process
AT1G78080	-1.38638	0.000396612	0.00167642	RAP2.4	uncharacterized protein	GO:0071472 cellular response to salt stress;GO:0071470 cellular response to osmotic stress;GO:0010017 red or far-red light signaling pathway
AT1G32470	-5.09615	1.00232e-34	1.53708e-32	AT1G32470	Single hybrid motif superfamily protein	GO:0019464 glycine decarboxylation via glycine cleavage system;GO:0006546 glycine catabolic process;GO:0009071 serine family amino acid catabolic process
AT1G71440	-1.13847	0.0442064	0.0960163	PFI	tubulin folding cofactor E / Pfifferling (PFI)	GO:0000911 cytokinesis by cell plate formation;GO:0006457 protein folding;GO:0000910 cytokinesis
AT1G08480	1.12185	0.00308509	0.00999722	SDH6	succinate dehydrogenase subunit	GO:0006099 tricarboxylic acid cycle;GO:0009060 aerobic respiration;GO:0045333 cellular respiration
AT1G74510	1.68485	0.0146857	0.038038	AT1G74510	Galactose oxidase/kelch repeat superfamily protein	GO:0071669 plant-type cell wall organization or biogenesis;GO:0008104 protein localization;GO:0070727 cellular macromolecule localization
AT1G21560	-2.79844	0.00434022	0.0134412	AT1G21560	uncharacterized protein	GO:0016070 RNA metabolic process;GO:0019219 regulation of nucleobase-containing compound metabolic process;GO:0090304 nucleic acid metabolic process
AT1G20696	-1.01261	0.00410645	0.0128291	HMGB3	high mobility group B3	GO:2000026 regulation of multicellular organismal development;GO:0051239 regulation of multicellular organismal process;GO:0050793 regulation of developmental process
AT1G21130	-3.94176	3.24581e-42	8.23663e-40	IGMT4	O-methyltransferase family protein
AT1G60850	1.79049	0.00076555	0.00298709	ATRPAC42	DNA-directed RNA polymerase family protein	GO:0043412 macromolecule modification;GO:0043170 macromolecule metabolic process;GO:0071704 organic substance metabolic process
AT1G75000	2.86901	1.57775e-06	1.12404e-05	AT1G75000	GNS1/SUR4 membrane protein family
AT1G64980	1.26952	0.0075974	0.0217232	CDI	Nucleotide-diphospho-sugar transferases superfamily protein	GO:0009846 pollen germination;GO:0009860 pollen tube growth;GO:0009932 cell tip growth
AT1G77670	3.25273	1.73608e-14	4.54064e-13	AT1G77670	Pyridoxal phosphate (PLP)-dependent transferases superfamily protein	GO:0044085 cellular component biogenesis;GO:0016070 RNA metabolic process;GO:0071840 cellular component organization or biogenesis
AT1G74590	4.43036	1.83839e-19	8.66971e-18	GSTU10	glutathione S-transferase TAU 10	GO:0006749 glutathione metabolic process;GO:0009407 toxin catabolic process;GO:0009404 toxin metabolic process
AT1G76050	-1.02858	0.0134869	0.0354585	AT1G76050	Pseudouridine synthase family protein
AT1G77210	-3.50355	8.8594e-16	2.70167e-14	STP14	sugar transporter 14	GO:0015749 monosaccharide transmembrane transport;GO:0034219 carbohydrate transmembrane transport;GO:0008643 carbohydrate transport
AT1G29750	-1.24825	0.033081	0.0755954	RKF1	receptor-like kinase in flowers 1
AT1G56720	-7.04309	1.06249e-10	1.65919e-09	AT1G56720	Protein kinase superfamily protein	GO:0046777 protein autophosphorylation;GO:0006468 protein phosphorylation;GO:0045893 positive regulation of DNA-templated transcription
AT1G66430	-3.96466	5.47098e-08	5.22488e-07	AT1G66430	pfkB-like carbohydrate kinase family protein	GO:0006000 fructose metabolic process;GO:0019252 starch biosynthetic process;GO:0005982 starch metabolic process
AT1G20350	4.99016	1.67754e-25	1.35449e-23	TIM17-1	translocase inner membrane subunit 17-1	GO:0065003 protein-containing complex assembly;GO:0022607 cellular component assembly;GO:0043933 protein-containing complex organization
AT1G19740	-1.29296	0.00442381	0.0136624	AT1G19740	ATP-dependent protease La (LON) domain protein	GO:2000295 regulation of hydrogen peroxide catabolic process;GO:0120194 regulation of anther dehiscence;GO:0010310 regulation of hydrogen peroxide metabolic process
AT1G13245	-2.10745	0.000876677	0.00335438	RTFL17	ROTUNDIFOLIA like 17	GO:0008285 negative regulation of cell population proliferation;GO:0042127 regulation of cell population proliferation;GO:0048523 negative regulation of cellular process
AT1G60790	-2.1717	0.00058433	0.002355	TBL2	trichome birefringence-like protein (DUF828)	GO:0010035 response to inorganic substance;GO:0009059 macromolecule biosynthetic process;GO:0042221 response to chemical
AT1G64400	-3.74192	0.000247992	0.0010974	LACS3	AMP-dependent synthetase and ligase family protein	GO:0006633 fatty acid biosynthetic process;GO:0072330 monocarboxylic acid biosynthetic process;GO:0006631 fatty acid metabolic process
AT1G52000	-3.10172	0.00814894	0.0230589	AT1G52000	Mannose-binding lectin superfamily protein	GO:0016144 S-glycoside biosynthetic process;GO:0019758 glycosinolate biosynthetic process;GO:0019761 glucosinolate biosynthetic process
AT1G31310	-4.6143	0.00969467	0.0266785	AT1G31310	hydroxyproline-rich glycoprotein family protein	GO:0006355 regulation of DNA-templated transcription;GO:2001141 regulation of RNA biosynthetic process;GO:0051252 regulation of RNA metabolic process
AT1G69960	1.33152	0.000144683	0.000674997	PP2A	serine/threonine protein phosphatase 2A	GO:2000012 regulation of auxin polar transport;GO:0051049 regulation of transport;GO:0032879 regulation of localization
AT1G49990	7.73641	6.16191e-06	3.90798e-05	AT1G49990	F-box family protein
AT1G67900	-5.02222	1.27032e-09	1.66327e-08	AT1G67900	Phototropic-responsive NPH3 family protein	GO:0009269 response to desiccation;GO:0009645 response to low light intensity stimulus;GO:0010817 regulation of hormone levels
AT1G11450	-8.29996	4.97591e-07	3.9313e-06	UMAMIT27	nodulin MtN21 /EamA-like transporter family protein	GO:0006820 monoatomic anion transport;GO:0015849 organic acid transport;GO:0030003 intracellular monoatomic cation homeostasis
AT1G04710	1.16352	0.00490978	0.0149574	PKT4	peroxisomal 3-ketoacyl-CoA thiolase 4
AT1G22850	-1.01882	0.018183	0.0458304	AT1G22850	SNARE associated Golgi protein family	GO:0015994 chlorophyll metabolic process;GO:0006778 porphyrin-containing compound metabolic process;GO:0033013 tetrapyrrole metabolic process
AT1G62420	-4.48032	0.00155974	0.00556069	AT1G62420	DUF506 family protein (DUF506)	GO:0007584 response to nutrient;GO:0031667 response to nutrient levels;GO:0009991 response to extracellular stimulus
AT1G51080	3.38957	5.64342e-07	4.41936e-06	AT1G51080	golgin family A protein	GO:0044271 cellular nitrogen compound biosynthetic process;GO:0016070 RNA metabolic process;GO:0090304 nucleic acid metabolic process
AT1G01090	-1.02931	0.00507825	0.015409	PDH-E1 ALPHA	pyruvate dehydrogenase E1 alpha	GO:0006086 acetyl-CoA biosynthetic process from pyruvate;GO:0006085 acetyl-CoA biosynthetic process;GO:0035384 thioester biosynthetic process
AT1G06700	-2.01159	3.02007e-09	3.67652e-08	AT1G06700	Protein kinase superfamily protein	GO:0016310 phosphorylation;GO:0006796 phosphate-containing compound metabolic process;GO:0006793 phosphorus metabolic process
AT1G04730	4.27407	0.00243313	0.00815352	CTF18	P-loop containing nucleoside triphosphate hydrolases superfamily protein	GO:0007062 sister chromatid cohesion;GO:0051276 chromosome organization;GO:0022402 cell cycle process
AT1G33080	-6.56791	7.50568e-09	8.42502e-08	AT1G33080	MATE efflux family protein	GO:0046618 xenobiotic export from cell;GO:1990961 xenobiotic detoxification by transmembrane export across the plasma membrane;GO:0042908 xenobiotic transport
AT1G56300	-1.83962	2.66156e-07	2.2153e-06	AT1G56300	Chaperone DnaJ-domain superfamily protein	GO:0010583 response to cyclopentenone;GO:1900034 regulation of cellular response to heat;GO:0080135 regulation of cellular response to stress
AT1G73470	-3.30241	5.90417e-08	5.59845e-07	AT1G73470	uncharacterized protein	GO:0009642 response to light intensity;GO:0009409 response to cold;GO:0009266 response to temperature stimulus
AT1G62810	-2.81806	1.59888e-10	2.41714e-09	CuAO1	Copper amine oxidase family protein	GO:1904585 response to putrescine;GO:0006809 nitric oxide biosynthetic process;GO:0046209 nitric oxide metabolic process
AT1G15215	-4.56474	0.000347143	0.00148947	SHH1	SAWADEE HOMEODOMAIN protein	GO:0006305 DNA alkylation;GO:0006306 DNA methylation;GO:0006346 DNA methylation-dependent heterochromatin formation
AT1G33480	4.15693	0.00726963	0.0209716	AT1G33480	RING/U-box superfamily protein	GO:0016567 protein ubiquitination;GO:0032446 protein modification by small protein conjugation;GO:0070647 protein modification by small protein conjugation or removal
AT1G70590	1.25482	0.00428685	0.0132992	AT1G70590	F-box family protein	GO:0009651 response to salt stress;GO:0031347 regulation of defense response;GO:0009611 response to wounding
AT1G11380	-2.2195	7.38358e-11	1.18694e-09	AT1G11380	PLAC8 family protein	GO:1901565 organonitrogen compound catabolic process;GO:0044248 cellular catabolic process;GO:1901575 organic substance catabolic process
AT1G24450	-2.1606	0.000941141	0.00356646	NFD2	Ribonuclease III family protein	GO:0000741 karyogamy;GO:0010197 polar nucleus fusion;GO:0009559 embryo sac central cell differentiation
AT1G30210	-2.50773	4.69701e-05	0.000243664	TCP24	TEOSINTE BRANCHED 1, cycloidea, and PCF family 24	GO:0045962 positive regulation of development, heterochronic;GO:0008285 negative regulation of cell population proliferation;GO:0040034 regulation of development, heterochronic
AT1G76470	4.53937	8.56341e-07	6.46838e-06	AT1G76470	NAD(P)-binding Rossmann-fold superfamily protein	GO:0008150 biological_process
AT1G55805	-1.43161	0.0144968	0.0376478	AT1G55805	BolA-like family protein
AT1G11100	2.10268	2.34508e-05	0.000130244	AT1G11100	SNF2 domain-containing protein / helicase domain-containing protein / zinc finger protein-like protein
AT1G78380	3.66249	8.18687e-12	1.50311e-10	GSTU19	glutathione S-transferase TAU 19	GO:0042631 cellular response to water deprivation;GO:0071462 cellular response to water stimulus;GO:0006749 glutathione metabolic process
AT1G02650	-5.48001	3.83014e-08	3.78855e-07	AT1G02650	Tetratricopeptide repeat (TPR)-like superfamily protein	GO:0048589 developmental growth;GO:0040007 growth;GO:0009888 tissue development
AT1G32928	2.60184	0.017941	0.0453224	AT1G32928	Avr9/Cf-9 rapidly elicited protein	GO:0010565 regulation of cellular ketone metabolic process;GO:0062012 regulation of small molecule metabolic process;GO:0071456 cellular response to hypoxia
AT1G70740	2.12211	3.27517e-05	0.00017603	AT1G70740	Protein kinase superfamily protein	GO:0016310 phosphorylation;GO:0006796 phosphate-containing compound metabolic process;GO:0006793 phosphorus metabolic process
AT1G68400	-1.42086	0.0305912	0.0708477	AT1G68400	leucine-rich repeat transmembrane protein kinase family protein	GO:0090626 plant epidermis morphogenesis;GO:0000226 microtubule cytoskeleton organization;GO:0048532 anatomical structure arrangement
AT1G27700	1.07051	0.0118576	0.0317613	AT1G27700	Syntaxin/t-SNARE family protein	GO:0032940 secretion by cell;GO:0046903 secretion;GO:0048193 Golgi vesicle transport
AT1G35340	-2.70404	5.53744e-05	0.000282586	AT1G35340	ATP-dependent protease La (LON) domain protein	GO:0009409 response to cold;GO:0009266 response to temperature stimulus;GO:1901566 organonitrogen compound biosynthetic process
AT1G30660	3.52614	0.049168	0.104712	AT1G30660	nucleic acid binding protein	GO:0006952 defense response;GO:0006950 response to stress;GO:0050896 response to stimulus
AT1G35470	1.60806	0.00933184	0.025857	RanBPM	SPla/RYanodine receptor (SPRY) domain-containing protein
AT1G63530	4.0911	5.03921e-05	0.000259898	AT1G63530	uncharacterized protein	GO:0009860 pollen tube growth;GO:0009932 cell tip growth;GO:0048868 pollen tube development
AT1G58360	-4.29813	2.99837e-08	3.01478e-07	AAP1	amino acid permease 1	GO:0015808 L-alanine transport;GO:0032328 alanine transport;GO:0098712 L-glutamate import across plasma membrane
AT1G34630	-1.79931	0.00141237	0.005101	AT1G34630	uncharacterized protein	GO:0008104 protein localization;GO:0070727 cellular macromolecule localization;GO:0033036 macromolecule localization
AT1G68230	-1.70427	0.0174852	0.0443444	AT1G68230	Reticulon family protein	GO:0008150 biological_process
AT1G20300	2.18125	0.000211091	0.000949887	AT1G20300	Pentatricopeptide repeat (PPR) superfamily protein	GO:0008150 biological_process
AT1G68340	3.66401	1.3132e-06	9.5374e-06	AT1G68340	hypothetical protein (DUF1639)	GO:0071310 cellular response to organic substance;GO:0007165 signal transduction;GO:0023052 signaling
AT1G05320	-1.95804	0.00523372	0.0158065	AT1G05320	myosin heavy chain, embryonic smooth protein	GO:0090558 plant epidermis development;GO:0010015 root morphogenesis;GO:0022607 cellular component assembly
AT1G22065	-7.23403	0.00704465	0.0203999	AT1G22065	uncharacterized protein	GO:0098771 inorganic ion homeostasis;GO:0048878 chemical homeostasis;GO:0042592 homeostatic process
AT1G22040	1.0049	0.0210076	0.0517806	AT1G22040	Galactose oxidase/kelch repeat superfamily protein	GO:0009723 response to ethylene;GO:1901565 organonitrogen compound catabolic process;GO:1901575 organic substance catabolic process
AT1G13460	1.92986	7.78629e-09	8.69877e-08	AT1G13460	Protein phosphatase 2A regulatory B subunit family protein	GO:0032000 positive regulation of fatty acid beta-oxidation;GO:0046321 positive regulation of fatty acid oxidation;GO:0050996 positive regulation of lipid catabolic process
AT1G14900	-1.79483	6.10896e-05	0.000308941	HMGA	high mobility group A	GO:0006334 nucleosome assembly;GO:0034728 nucleosome organization;GO:0065004 protein-DNA complex assembly
AT1G16270	1.13091	0.034774	0.0787968	AT1G16270	kinase superfamily with octicosapeptide/Phox/Bem1p domain-containing protein
AT1G10580	2.01345	1.09357e-06	8.10804e-06	AT1G10580	Transducin/WD40 repeat-like superfamily protein	GO:0000398 mRNA splicing, via spliceosome;GO:0000375 RNA splicing, via transesterification reactions;GO:0000377 RNA splicing, via transesterification reactions with bulged adenosine as nucleophile
AT1G54510	-1.86599	0.00311038	0.01007	NEK1	NIMA-related serine/threonine kinase 1	GO:0016310 phosphorylation;GO:0006796 phosphate-containing compound metabolic process;GO:0006793 phosphorus metabolic process
AT1G53250	-3.22977	0.00665378	0.0194099	AT1G53250	histone-lysine N-methyltransferase, H3 lysine-79 specific-like protein	GO:0008150 biological_process
AT1G11260	-6.17332	1.87203e-60	1.376e-57	STP1	sugar transporter 1	GO:0015749 monosaccharide transmembrane transport;GO:0034219 carbohydrate transmembrane transport;GO:0008643 carbohydrate transport
AT1G60940	1.60661	0.000271065	0.00118889	SNRK2.10	SNF1-related protein kinase 2.10	GO:0048527 lateral root development;GO:0048528 post-embryonic root development;GO:0090696 post-embryonic plant organ development
AT1G71770	8.54708	1.08823e-08	1.18471e-07	PAB5	poly(A)-binding protein 5	GO:0000289 nuclear-transcribed mRNA poly(A) tail shortening;GO:0000288 nuclear-transcribed mRNA catabolic process, deadenylation-dependent decay;GO:0050779 RNA destabilization
AT1G08660	-1.26729	0.0203014	0.0502294	MGP2	MALE GAMETOPHYTE DEFECTIVE 2	GO:0009846 pollen germination;GO:0006486 protein glycosylation;GO:0009101 glycoprotein biosynthetic process
AT1G48460	1.34812	0.000991678	0.00373474	AT1G48460	tRNA-processing ribonuclease BN	GO:0006351 DNA-templated transcription;GO:0032774 RNA biosynthetic process;GO:0034654 nucleobase-containing compound biosynthetic process
AT1G76200	1.37677	0.00144498	0.00520289	AT1G76200	NADH dehydrogenase ubiquinone 1 beta subcomplex subunit
AT1G17600	7.41183	4.18263e-05	0.000219328	AT1G17600	Disease resistance protein (TIR-NBS-LRR class) family	GO:0045088 regulation of innate immune response;GO:0002682 regulation of immune system process;GO:0050776 regulation of immune response
AT1G47740	-1.07816	0.0364104	0.0818376	AT1G47740	PPPDE putative thiol peptidase family protein	GO:0009826 unidimensional cell growth;GO:0060560 developmental growth involved in morphogenesis;GO:0000902 cell morphogenesis
AT1G17890	1.6753	3.85697e-06	2.54143e-05	GER2	NAD(P)-binding Rossmann-fold superfamily protein	GO:0042351 'de novo' GDP-L-fucose biosynthetic process;GO:0042350 GDP-L-fucose biosynthetic process;GO:0046368 GDP-L-fucose metabolic process
AT1G02150	-2.20286	1.83944e-10	2.75541e-09	AT1G02150	Tetratricopeptide repeat (TPR)-like superfamily protein	GO:0006351 DNA-templated transcription;GO:0032774 RNA biosynthetic process;GO:0034654 nucleobase-containing compound biosynthetic process
AT1G56350	2.64483	1.07928e-05	6.50989e-05	AT1G56350	Peptide chain release factor 2	GO:0006415 translational termination;GO:0032984 protein-containing complex disassembly;GO:0022411 cellular component disassembly
AT1G04070	4.6207	5.80683e-08	5.51597e-07	TOM22-I	translocase of outer membrane 22-I	GO:0006626 protein targeting to mitochondrion;GO:0070585 protein localization to mitochondrion;GO:0072655 establishment of protein localization to mitochondrion
AT1G58215	6.40036	0.00387336	0.0121723	AT1G58215	spindle pole body component 110	GO:0008150 biological_process
AT1G01920	-2.24901	2.52038e-05	0.000138823	AT1G01920	SET domain-containing protein
AT1G78460	-6.54318	5.80013e-25	4.43138e-23	AT1G78460	SOUL heme-binding family protein	GO:0048638 regulation of developmental growth;GO:0040008 regulation of growth;GO:0009826 unidimensional cell growth
AT1G21670	-2.69959	1.92689e-05	0.000109035	AT1G21670	DPP6 amino-terminal domain protein	GO:0050832 defense response to fungus;GO:0014070 response to organic cyclic compound;GO:0042742 defense response to bacterium
AT1G72490	3.36	0.0316479	0.072828	AT1G72490	uncharacterized protein	GO:0080181 lateral root branching;GO:0001763 morphogenesis of a branching structure;GO:0010102 lateral root morphogenesis
AT1G55690	1.60894	0.0404324	0.0893302	AT1G55690	Sec14p-like phosphatidylinositol transfer family protein	GO:0010016 shoot system morphogenesis;GO:0018205 peptidyl-lysine modification;GO:0048437 floral organ development
AT1G53000	-3.80089	1.36927e-14	3.62576e-13	CKS	Nucleotide-diphospho-sugar transferases superfamily protein	GO:0033467 CMP-keto-3-deoxy-D-manno-octulosonic acid metabolic process;GO:0033468 CMP-keto-3-deoxy-D-manno-octulosonic acid biosynthetic process;GO:0009226 nucleotide-sugar biosynthetic process
AT1G29590	3.56423	0.0421938	0.0924835	eIF4E3	translation initiation factor	GO:0008150 biological_process
AT1G50440	1.74934	3.33378e-05	0.000178999	AT1G50440	RING/FYVE/PHD zinc finger superfamily protein	GO:0048589 developmental growth;GO:0040007 growth;GO:0032502 developmental process
AT1G18670	-2.42897	0.000587769	0.00236707	IBS1	Protein kinase superfamily protein	GO:1902290 positive regulation of defense response to oomycetes;GO:1902288 regulation of defense response to oomycetes;GO:2000031 regulation of salicylic acid mediated signaling pathway
AT1G14210	-1.98548	0.000478755	0.00197966	AT1G14210	Ribonuclease T2 family protein
AT1G32550	-2.83542	0.0108654	0.0294778	FdC2	2Fe-2S ferredoxin-like superfamily protein	GO:0006351 DNA-templated transcription;GO:0032774 RNA biosynthetic process;GO:0034654 nucleobase-containing compound biosynthetic process
AT1G32790	-1.39659	3.19753e-06	2.14808e-05	CID11	CTC-interacting domain 11	GO:0009723 response to ethylene;GO:0006631 fatty acid metabolic process;GO:0032787 monocarboxylic acid metabolic process
AT1G78840	7.34302	0.000109114	0.000522786	AT1G78840	F-box/RNI-like/FBD-like domains-containing protein	GO:0008150 biological_process
AT1G24764	-2.41511	0.00361738	0.0114693	MAP70-2	microtubule-associated proteins 70-2	GO:0007010 cytoskeleton organization;GO:0006996 organelle organization;GO:0016043 cellular component organization
AT1G34210	-3.37737	3.90991e-13	8.60987e-12	SERK2	somatic embryogenesis receptor-like kinase 2	GO:0010152 pollen maturation;GO:0009556 microsporogenesis;GO:0034293 sexual sporulation
AT1G15390	-1.48868	0.000130728	0.000616915	PDF1A	peptide deformylase 1A	GO:0043686 co-translational protein modification;GO:0036211 protein modification process;GO:0043412 macromolecule modification
AT1G36622	3.1569	0.00344655	0.0110095	AT1G36622	uncharacterized protein	GO:0009627 systemic acquired resistance;GO:0002237 response to molecule of bacterial origin;GO:0010150 leaf senescence
AT1G58420	3.80398	0.0118117	0.0316583	AT1G58420	Uncharacterized conserved protein UCP031279	GO:0006952 defense response;GO:0006950 response to stress;GO:0050896 response to stimulus
AT1G11210	-3.47901	4.6279e-06	3.003e-05	AT1G11210	cotton fiber protein, putative (DUF761)	GO:0006979 response to oxidative stress;GO:0006950 response to stress;GO:0050896 response to stimulus
AT1G10020	-1.88738	9.54767e-11	1.5109e-09	AT1G10020	formin-like protein (DUF1005)	GO:0071695 anatomical structure maturation;GO:0021700 developmental maturation;GO:0090558 plant epidermis development
AT1G20780	1.07936	0.00159567	0.00567361	SAUL1	senescence-associated E3 ubiquitin ligase 1	GO:0090359 negative regulation of abscisic acid biosynthetic process;GO:1902931 negative regulation of alcohol biosynthetic process;GO:0045827 negative regulation of isoprenoid metabolic process
AT1G02090	1.9898	2.13982e-09	2.68151e-08	FUS5	Proteasome component (PCI) domain protein	GO:0010387 COP9 signalosome assembly;GO:0000338 protein deneddylation;GO:0070646 protein modification by small protein removal
AT1G66680	1.34714	1.5347e-05	8.9138e-05	AR401	S-adenosyl-L-methionine-dependent methyltransferases superfamily protein	GO:0008150 biological_process
AT1G18520	5.65789	0.0275201	0.0649418	TET11	tetraspanin11	GO:0009734 auxin-activated signaling pathway;GO:0071365 cellular response to auxin stimulus;GO:0009733 response to auxin
AT1G06350	-6.60369	0.0295657	0.068907	ADS4	Fatty acid desaturase family protein	GO:0006636 unsaturated fatty acid biosynthetic process;GO:0033559 unsaturated fatty acid metabolic process;GO:0010025 wax biosynthetic process
AT1G18730	-2.94218	7.99749e-07	6.07752e-06	PnsB4	NDH dependent flow 6	GO:0009773 photosynthetic electron transport in photosystem I;GO:0009767 photosynthetic electron transport chain;GO:0022900 electron transport chain
AT1G26390	6.37252	0.00087659	0.00335438	AT1G26390	FAD-binding Berberine family protein	GO:0008150 biological_process
AT1G68390	6.89324	0.000879739	0.00336474	AT1G68390	Core-2/I-branching beta-1,6-N-acetylglucosaminyltransferase family protein	GO:0050832 defense response to fungus;GO:0042742 defense response to bacterium;GO:0009620 response to fungus
AT1G78370	-2.61566	0.00518968	0.0156912	GSTU20	glutathione S-transferase TAU 20	GO:0006749 glutathione metabolic process;GO:0009407 toxin catabolic process;GO:2000030 regulation of response to red or far red light
AT1G14140	-1.60041	0.00535162	0.0161035	UCP3	Mitochondrial substrate carrier family protein	GO:0006839 mitochondrial transport;GO:0006810 transport;GO:0051234 establishment of localization
AT1G02300	-4.42741	1.69149e-16	5.58138e-15	AT1G02300	Cysteine proteinases superfamily protein	GO:0006508 proteolysis;GO:0019538 protein metabolic process;GO:1901564 organonitrogen compound metabolic process
AT1G28130	-4.26059	8.45663e-13	1.77773e-11	GH3.17	Auxin-responsive GH3 family protein	GO:0140964 intracellular auxin homeostasis;GO:0055082 intracellular chemical homeostasis;GO:0019725 cellular homeostasis
AT1G15970	1.36342	0.0479113	0.102435	AT1G15970	DNA glycosylase superfamily protein	GO:0006284 base-excision repair;GO:0006281 DNA repair;GO:0006974 DNA damage response
AT1G13560	-1.78951	1.15803e-10	1.79263e-09	AAPT1	aminoalcoholphosphotransferase 1	GO:0006646 phosphatidylethanolamine biosynthetic process;GO:0046337 phosphatidylethanolamine metabolic process;GO:0046474 glycerophospholipid biosynthetic process
AT1G30090	1.62862	0.000300483	0.00130344	AT1G30090	Galactose oxidase/kelch repeat superfamily protein	GO:0008150 biological_process
AT1G27190	-1.46167	0.0027913	0.0091834	AT1G27190	Leucine-rich repeat protein kinase family protein
AT1G04430	-3.61738	9.60847e-24	6.73731e-22	AT1G04430	S-adenosyl-L-methionine-dependent methyltransferases superfamily protein	GO:0016049 cell growth;GO:0014070 response to organic cyclic compound;GO:0040007 growth
AT1G07940	1.26201	0.0014275	0.00514606	AT1G07940	GTP binding Elongation factor Tu family protein
AT1G15980	-3.62775	8.24465e-06	5.08222e-05	PnsB1	NDH-dependent cyclic electron flow 1	GO:0009773 photosynthetic electron transport in photosystem I;GO:0009767 photosynthetic electron transport chain;GO:0022900 electron transport chain
AT1G68520	-5.8203	7.333e-09	8.24856e-08	BBX14	B-box type zinc finger protein with CCT domain-containing protein	GO:0006355 regulation of DNA-templated transcription;GO:2001141 regulation of RNA biosynthetic process;GO:0051252 regulation of RNA metabolic process
AT1G48145	7.2201	0.000119903	0.000569359	AT1G48145	plant mobile domain protein	GO:0008150 biological_process
AT1G54575	2.78328	0.0468537	0.100557	AT1G54575	uncharacterized protein	GO:0009414 response to water deprivation;GO:0009415 response to water;GO:0001101 response to acid chemical
AT1G20330	-1.79028	5.13628e-05	0.00026452	SMT2	sterol methyltransferase 2	GO:0032876 negative regulation of DNA endoreduplication;GO:0008156 negative regulation of DNA replication;GO:2000104 negative regulation of DNA-templated DNA replication
AT1G11362	-6.2766	1.63917e-05	9.44339e-05	AT1G11362	Plant invertase/pectin methylesterase inhibitor superfamily protein	GO:2000241 regulation of reproductive process;GO:0043436 oxoacid metabolic process;GO:0006082 organic acid metabolic process
AT1G11860	-3.82295	7.66044e-16	2.35627e-14	AT1G11860	Glycine cleavage T-protein family	GO:0006546 glycine catabolic process;GO:0009071 serine family amino acid catabolic process;GO:0006544 glycine metabolic process
AT1G73030	1.67673	2.49793e-05	0.000137693	VPS46.2	SNF7 family protein	GO:0000578 embryonic axis specification;GO:0032509 endosome transport via multivesicular body sorting pathway;GO:0071985 multivesicular body sorting pathway
AT1G58340	-1.33649	0.0311799	0.0719609	ZF14	MATE efflux family protein	GO:1905428 regulation of plant organ formation;GO:0006826 iron ion transport;GO:0060586 multicellular organismal-level iron ion homeostasis
AT1G14820	-3.0601	0.00541121	0.0162642	AT1G14820	Sec14p-like phosphatidylinositol transfer family protein	GO:0009812 flavonoid metabolic process;GO:0046148 pigment biosynthetic process;GO:0042440 pigment metabolic process
AT1G48960	-1.85802	0.0190511	0.0475799	AT1G48960	Adenine nucleotide alpha hydrolases-like superfamily protein	GO:0051246 regulation of protein metabolic process;GO:0009416 response to light stimulus;GO:0098542 defense response to other organism
AT1G53120	-2.2597	0.000402958	0.00169987	AT1G53120	RNA-binding S4 domain-containing protein	GO:0008150 biological_process
AT1G34010	-5.10134	0.00239132	0.00803997	AT1G34010	uncharacterized protein	GO:0009888 tissue development;GO:0009059 macromolecule biosynthetic process;GO:0044249 cellular biosynthetic process
AT1G80150	2.49518	2.75345e-06	1.87456e-05	AT1G80150	Tetratricopeptide repeat (TPR)-like superfamily protein	GO:0008150 biological_process
AT1G03680	-3.71159	8.38345e-15	2.2867e-13	THM1	thioredoxin M-type 1	GO:0043085 positive regulation of catalytic activity;GO:0044093 positive regulation of molecular function;GO:0043086 negative regulation of catalytic activity
AT1G74080	8.48118	8.3692e-08	7.67964e-07	MYB122	myb domain protein 122	GO:0009625 response to insect;GO:0050832 defense response to fungus;GO:0009620 response to fungus
AT1G13220	1.13884	0.0424581	0.0929578	LINC2	nuclear matrix constituent protein-like protein	GO:0097298 regulation of nucleus size;GO:0006997 nucleus organization;GO:0032535 regulation of cellular component size
AT1G71030	-2.55844	5.75062e-05	0.000292484	MYBL2	MYB-like 2	GO:0010023 proanthocyanidin biosynthetic process;GO:0046189 phenol-containing compound biosynthetic process;GO:0009718 anthocyanin-containing compound biosynthetic process
AT1G77060	-4.87849	1.39237e-14	3.67323e-13	AT1G77060	Phosphoenolpyruvate carboxylase family protein	GO:0065009 regulation of molecular function;GO:0065003 protein-containing complex assembly;GO:0009753 response to jasmonic acid
AT1G21910	-1.31203	0.0240824	0.0581822	DREB26	Integrase-type DNA-binding superfamily protein	GO:0071497 cellular response to freezing;GO:0050826 response to freezing;GO:0070417 cellular response to cold
AT1G03990	2.53947	8.40278e-08	7.70712e-07	AT1G03990	Long-chain fatty alcohol dehydrogenase family protein	GO:0044272 sulfur compound biosynthetic process;GO:0009639 response to red or far red light;GO:0006790 sulfur compound metabolic process
AT1G23440	1.36971	0.00221917	0.00752373	AT1G23440	Peptidase C15, pyroglutamyl peptidase I-like protein	GO:0090693 plant organ senescence;GO:0009751 response to salicylic acid;GO:0032787 monocarboxylic acid metabolic process
AT1G28540	2.35599	0.000827205	0.00319028	AT1G28540	uncharacterized protein	GO:1901565 organonitrogen compound catabolic process;GO:0044248 cellular catabolic process;GO:1901575 organic substance catabolic process
AT1G70880	-9.29383	0.0173908	0.044126	AT1G70880	Polyketide cyclase/dehydrase and lipid transport superfamily protein	GO:0006952 defense response;GO:0006950 response to stress;GO:0050896 response to stimulus
AT1G51090	3.608	0.00143963	0.00518628	AT1G51090	Heavy metal transport/detoxification superfamily protein	GO:1900425 negative regulation of defense response to bacterium;GO:0002832 negative regulation of response to biotic stimulus;GO:0032102 negative regulation of response to external stimulus
AT1G70560	-9.55618	1.00076e-10	1.57317e-09	TAA1	uncharacterized protein	GO:0009684 indoleacetic acid biosynthetic process;GO:0009683 indoleacetic acid metabolic process;GO:0009641 shade avoidance
AT1G32170	2.73886	2.30509e-13	5.20502e-12	XTH30	xyloglucan endotransglucosylase/hydrolase 30	GO:0010411 xyloglucan metabolic process;GO:0010410 hemicellulose metabolic process;GO:0010383 cell wall polysaccharide metabolic process
AT1G25530	-4.00067	0.000487304	0.00201033	AT1G25530	Transmembrane amino acid transporter family protein
AT1G61420	1.27134	0.0270089	0.0638981	AT1G61420	S-locus lectin protein kinase family protein	GO:0048544 recognition of pollen;GO:0008037 cell recognition;GO:0009987 cellular process
AT1G16960	-3.70288	2.8697e-08	2.89496e-07	AT1G16960	Ubiquitin domain-containing protein	GO:0009416 response to light stimulus;GO:0009314 response to radiation;GO:0009628 response to abiotic stimulus
AT1G24625	-3.4415	1.79138e-05	0.000102236	ZFP7	zinc finger protein 7	GO:0009788 negative regulation of abscisic acid-activated signaling pathway;GO:1901420 negative regulation of response to alcohol;GO:1905958 negative regulation of cellular response to alcohol
AT1G74410	1.55457	0.000142578	0.000666491	AT1G74410	RING/U-box superfamily protein	GO:0009415 response to water;GO:0001101 response to acid chemical;GO:1902074 response to salt
AT1G27720	4.57595	5.75297e-07	4.4969e-06	TAF4B	TBP-associated factor 4B	GO:0006352 DNA-templated transcription initiation;GO:0006351 DNA-templated transcription;GO:0032774 RNA biosynthetic process
AT1G30230	-1.70332	0.000138065	0.000647379	eEF-1Bb1	translation elongation factor EF1B/ribosomal protein S6 family protein	GO:2001006 regulation of cellulose biosynthetic process;GO:0032950 regulation of beta-glucan metabolic process;GO:0032951 regulation of beta-glucan biosynthetic process
AT1G68370	1.59463	8.65586e-07	6.52895e-06	ARG1	Chaperone DnaJ-domain superfamily protein	GO:0009958 positive gravitropism;GO:0009630 gravitropism;GO:0009629 response to gravity
AT1G67360	3.30359	8.41288e-18	3.23115e-16	AT1G67360	Rubber elongation factor protein (REF)	GO:0080186 developmental vegetative growth;GO:0034389 lipid droplet organization;GO:1902584 positive regulation of response to water deprivation
AT1G27690	1.94521	2.12742e-05	0.000119369	AT1G27690	lipase, putative (DUF620)	GO:0044087 regulation of cellular component biogenesis;GO:0071669 plant-type cell wall organization or biogenesis;GO:0071554 cell wall organization or biogenesis
AT1G02920	5.19072	6.96316e-20	3.4842e-18	GSTF7	glutathione S-transferase 7	GO:0009407 toxin catabolic process;GO:0009404 toxin metabolic process;GO:0046686 response to cadmium ion
AT1G50460	1.22937	0.00190959	0.00662513	HKL1	hexokinase-like 1	GO:0001678 intracellular glucose homeostasis;GO:0042593 glucose homeostasis;GO:0033500 carbohydrate homeostasis
AT1G49480	-2.07242	6.69872e-08	6.25448e-07	RTV1	uncharacterized protein	GO:0009409 response to cold;GO:0009266 response to temperature stimulus;GO:0009628 response to abiotic stimulus
AT1G61560	3.2828	0.00522258	0.0157773	MLO6	Seven transmembrane MLO family protein	GO:0050832 defense response to fungus;GO:0009620 response to fungus;GO:0098542 defense response to other organism
AT1G14240	-4.13431	0.00758848	0.0217035	AT1G14240	GDA1/CD39 nucleoside phosphatase family protein
AT1G49180	-1.40106	0.0368631	0.0826695	AT1G49180	protein kinase family protein	GO:0006914 autophagy;GO:0061919 process utilizing autophagic mechanism;GO:0016310 phosphorylation
AT1G35910	4.12221	0.0052626	0.0158779	TPPD	Haloacid dehalogenase-like hydrolase (HAD) superfamily protein	GO:0005992 trehalose biosynthetic process;GO:0005991 trehalose metabolic process;GO:0046351 disaccharide biosynthetic process
AT1G76800	-7.59877	0.00316289	0.0102198	AT1G76800	Vacuolar iron transporter (VIT) family protein	GO:0006880 intracellular sequestering of iron ion;GO:0097577 sequestering of iron ion;GO:0051238 sequestering of metal ion
AT1G32440	-1.23601	0.0160553	0.0411466	PKp3	plastidial pyruvate kinase 3	GO:0006096 glycolytic process;GO:0009134 nucleoside diphosphate catabolic process;GO:0009135 purine nucleoside diphosphate metabolic process
AT1G28570	-4.04356	0.00590639	0.0175447	AT1G28570	SGNH hydrolase-type esterase superfamily protein	GO:0010074 maintenance of meristem identity;GO:0019827 stem cell population maintenance;GO:0098727 maintenance of cell number
AT1G08710	1.1322	0.0158496	0.0406825	AT1G08710	F-box family protein	GO:0016567 protein ubiquitination;GO:0032446 protein modification by small protein conjugation;GO:0070647 protein modification by small protein conjugation or removal
AT1G78995	-5.43919	2.69017e-07	2.23562e-06	AT1G78995	uncharacterized protein	GO:0065003 protein-containing complex assembly;GO:0009409 response to cold;GO:0022607 cellular component assembly
AT1G79880	-3.08419	1.94556e-06	1.3633e-05	La2	RNA recognition motif (RRM)-containing protein	GO:0034470 ncRNA processing;GO:0034660 ncRNA metabolic process;GO:0006396 RNA processing
AT1G69640	1.21386	0.00211508	0.00722979	SBH1	sphingoid base hydroxylase 1	GO:0046520 sphingoid biosynthetic process;GO:0046519 sphingoid metabolic process;GO:0030148 sphingolipid biosynthetic process
AT1G26810	-3.86757	0.00346819	0.0110671	GALT1	galactosyltransferase1	GO:0010493 Lewis a epitope biosynthetic process;GO:0006486 protein glycosylation;GO:0009101 glycoprotein biosynthetic process
AT1G02120	-1.3529	0.000713413	0.00280885	VAD1	GRAM domain family protein	GO:0043069 negative regulation of programmed cell death;GO:0043067 regulation of programmed cell death;GO:0009723 response to ethylene
AT1G07620	2.15631	0.0138683	0.0363076	ATOBGM	GTP-binding protein Obg/CgtA	GO:0009751 response to salicylic acid;GO:0031347 regulation of defense response;GO:0050832 defense response to fungus
AT1G17430	-3.25597	2.63711e-06	1.80111e-05	AT1G17430	alpha/beta-Hydrolases superfamily protein	GO:0071695 anatomical structure maturation;GO:0071407 cellular response to organic cyclic compound;GO:0021700 developmental maturation
AT1G78240	-1.61981	3.74942e-06	2.47746e-05	TSD2	S-adenosyl-L-methionine-dependent methyltransferases superfamily protein	GO:0010289 homogalacturonan biosynthetic process;GO:0010394 homogalacturonan metabolic process;GO:0052325 cell wall pectin biosynthetic process
AT1G10140	1.70712	8.29432e-06	5.11135e-05	AT1G10140	Uncharacterized conserved protein UCP031279	GO:0042430 indole-containing compound metabolic process;GO:0071456 cellular response to hypoxia;GO:0036294 cellular response to decreased oxygen levels
AT1G60950	-2.87311	3.74521e-07	3.02741e-06	FED A	2Fe-2S ferredoxin-like superfamily protein	GO:0009643 photosynthetic acclimation;GO:0009767 photosynthetic electron transport chain;GO:0022900 electron transport chain
AT1G64530	1.53381	0.0227439	0.0554005	AT1G64530	Plant regulator RWP-RK family protein	GO:0009637 response to blue light;GO:0071482 cellular response to light stimulus;GO:0071478 cellular response to radiation
AT1G16880	-4.49023	3.77467e-24	2.72749e-22	ACR11	uridylyltransferase-like protein	GO:0009744 response to sucrose;GO:0034285 response to disaccharide;GO:0009743 response to carbohydrate
AT1G50010	-2.283	1.21202e-11	2.17469e-10	TUA2	tubulin alpha-2 chain	GO:0007017 microtubule-based process;GO:0009987 cellular process;GO:0008150 biological_process
AT1G20150	6.04106	0.011452	0.0308609	AT1G20150	Subtilisin-like serine endopeptidase family protein	GO:0008150 biological_process
AT1G53850	2.61433	4.31609e-09	5.09705e-08	PAE1	20S proteasome alpha subunit E1	GO:0043161 proteasome-mediated ubiquitin-dependent protein catabolic process;GO:0010498 proteasomal protein catabolic process;GO:0006511 ubiquitin-dependent protein catabolic process
AT1G53070	-6.51276	2.15835e-05	0.000120977	AT1G53070	Legume lectin family protein	GO:0000910 cytokinesis;GO:0022402 cell cycle process;GO:0051301 cell division
AT1G29060	1.21524	0.0477051	0.102104	AT1G29060	Target SNARE coiled-coil domain protein	GO:0043182 vacuolar sequestering of sodium ion;GO:0043181 vacuolar sequestering;GO:0006883 intracellular sodium ion homeostasis
AT1G68890	-3.3726	2.67433e-09	3.29135e-08	PHYLLO	2-oxoglutarate decarboxylase/hydro-lyase/magnesium ion-binding protein	GO:0009233 menaquinone metabolic process;GO:0009234 menaquinone biosynthetic process;GO:0042550 photosystem I stabilization
AT1G73240	2.47488	1.20198e-06	8.8258e-06	AT1G73240	nucleoporin protein Ndc1-Nup protein
AT1G49140	1.34778	2.57301e-05	0.00014132	AT1G49140	NADH dehydrogenase ubiquinone 1 beta subcomplex subunit 10-B-like protein (Complex I subunit NDUFS6)	GO:0009853 photorespiration;GO:0043094 cellular metabolic compound salvage;GO:0044237 cellular metabolic process
AT1G51370	1.61684	0.0124193	0.0330633	AT1G51370	F-box/RNI-like/FBD-like domains-containing protein	GO:0008150 biological_process
AT1G73390	1.59178	0.00110536	0.00410198	AT1G73390	Endosomal targeting BRO1-like domain-containing protein	GO:0009738 abscisic acid-activated signaling pathway;GO:0071215 cellular response to abscisic acid stimulus;GO:0097306 cellular response to alcohol
AT1G73180	-1.69856	0.000793195	0.00307637	AT1G73180	Eukaryotic translation initiation factor eIF2A family protein	GO:0008150 biological_process
AT1G73760	-1.16873	0.00232508	0.00783828	AT1G73760	RING/U-box superfamily protein	GO:0048507 meristem development;GO:0009888 tissue development;GO:0016070 RNA metabolic process
AT1G64710	-2.80085	3.92605e-10	5.60159e-09	AT1G64710	GroES-like zinc-binding alcohol dehydrogenase family protein
AT1G28330	-4.21021	6.77366e-27	6.1704e-25	DYL1	dormancy-associated protein-like 1	GO:0009750 response to fructose;GO:0009749 response to glucose;GO:0009746 response to hexose
AT1G22840	2.5243	3.64793e-11	6.14698e-10	CYTC-1	CYTOCHROME C-1	GO:0010336 gibberellic acid homeostasis;GO:0055088 lipid homeostasis;GO:0048878 chemical homeostasis
AT1G51140	1.52399	0.00985635	0.0270501	FBH3	basic helix-loop-helix (bHLH) DNA-binding superfamily protein	GO:1901379 regulation of potassium ion transmembrane transport;GO:1903286 regulation of potassium ion import;GO:0043266 regulation of potassium ion transport
AT1G54780	-4.03296	8.48012e-10	1.1477e-08	TLP18.3	thylakoid lumen 18.3 kDa protein	GO:0010206 photosystem II repair;GO:0030091 protein repair;GO:0009765 photosynthesis, light harvesting
AT1G18890	1.5863	9.79354e-06	5.96625e-05	CDPK1	calcium-dependent protein kinase 1	GO:0046777 protein autophosphorylation;GO:0009738 abscisic acid-activated signaling pathway;GO:0006468 protein phosphorylation
AT1G18640	-1.2298	0.00534334	0.0160897	PSP	3-phosphoserine phosphatase	GO:0006564 L-serine biosynthetic process;GO:0006563 L-serine metabolic process;GO:0009070 serine family amino acid biosynthetic process
AT1G55080	2.56901	2.9063e-08	2.92911e-07	MED9	mediator of RNA polymerase II transcription subunit-like protein	GO:0010468 regulation of gene expression;GO:0010556 regulation of macromolecule biosynthetic process;GO:0060255 regulation of macromolecule metabolic process
AT1G66270	-3.92792	5.51604e-06	3.52458e-05	BGLU21	Glycosyl hydrolase superfamily protein	GO:0009804 coumarin metabolic process;GO:0070417 cellular response to cold;GO:0071472 cellular response to salt stress
AT1G30410	-4.19475	6.64414e-14	1.61306e-12	ABCC12	multidrug resistance-associated protein 13	GO:0055085 transmembrane transport;GO:0006810 transport;GO:0051234 establishment of localization
AT1G60620	2.71828	0.00602606	0.0178405	RPAC43	RNA polymerase I subunit 43	GO:0016070 RNA metabolic process;GO:0090304 nucleic acid metabolic process;GO:0006139 nucleobase-containing compound metabolic process
AT1G14120	-2.93624	0.00218649	0.00743812	AT1G14120	2-oxoglutarate (2OG) and Fe(II)-dependent oxygenase superfamily protein	GO:0008150 biological_process
AT1G62400	-5.12279	0.00237409	0.00798707	HT1	Protein kinase superfamily protein	GO:0071244 cellular response to carbon dioxide;GO:0010037 response to carbon dioxide;GO:0071241 cellular response to inorganic substance
AT1G50040	-1.31037	4.68753e-07	3.72001e-06	AT1G50040	formin-like protein, putative (DUF1005)	GO:0040007 growth;GO:1901566 organonitrogen compound biosynthetic process;GO:0044271 cellular nitrogen compound biosynthetic process
AT1G26870	6.44916	0.0129977	0.0343556	FEZ	NAC (No Apical Meristem) domain transcriptional regulator superfamily protein	GO:0045770 positive regulation of asymmetric cell division;GO:0048103 somatic stem cell division;GO:0017145 stem cell division
AT1G50290	1.2043	0.00230023	0.00776433	AT1G50290	uncharacterized protein	GO:0006979 response to oxidative stress;GO:0006950 response to stress;GO:0050896 response to stimulus
AT1G18350	-4.84807	6.74739e-07	5.19983e-06	MKK7	MAP kinase kinase 7	GO:0009862 systemic acquired resistance, salicylic acid mediated signaling pathway;GO:0009875 pollen-pistil interaction;GO:0002229 defense response to oomycetes
AT1G17730	1.01518	0.0282076	0.0662853	VPS46.1	vacuolar protein sorting 46.1	GO:0000578 embryonic axis specification;GO:0032509 endosome transport via multivesicular body sorting pathway;GO:0071985 multivesicular body sorting pathway
AT1G58110	-1.26965	0.0281641	0.066205	AT1G58110	Basic-leucine zipper (bZIP) transcription factor family protein	GO:0046907 intracellular transport;GO:0010228 vegetative to reproductive phase transition of meristem;GO:0051649 establishment of localization in cell
AT1G73060	-2.44213	1.55646e-12	3.13291e-11	LPA3	Low PSII Accumulation 3	GO:0010207 photosystem II assembly;GO:0019684 photosynthesis, light reaction;GO:0015979 photosynthesis
AT1G74940	-5.49751	2.75928e-09	3.38222e-08	AT1G74940	cyclin-dependent kinase, putative (DUF581)	GO:0071456 cellular response to hypoxia;GO:0036294 cellular response to decreased oxygen levels;GO:0071453 cellular response to oxygen levels
AT1G66890	-1.66043	0.0160723	0.041181	AT1G66890	50S ribosomal-like protein	GO:0009642 response to light intensity;GO:0009639 response to red or far red light;GO:1901565 organonitrogen compound catabolic process
AT1G18265	-2.58126	0.000873275	0.00334316	AT1G18265	zein-binding protein (Protein of unknown function, DUF593)	GO:0048364 root development;GO:0009266 response to temperature stimulus;GO:0022622 root system development
AT1G65410	-1.72012	0.000613888	0.00246434	ABCI13	non-intrinsic ABC protein 11	GO:0006869 lipid transport;GO:0010876 lipid localization;GO:0071702 organic substance transport
AT1G33110	1.57867	0.000313306	0.00135328	AT1G33110	MATE efflux family protein	GO:0046618 xenobiotic export from cell;GO:1990961 xenobiotic detoxification by transmembrane export across the plasma membrane;GO:0042908 xenobiotic transport
AT1G27410	-1.66597	0.0162917	0.041675	AT1G27410	DNA repair metallo-beta-lactamase family protein	GO:0016070 RNA metabolic process;GO:0019219 regulation of nucleobase-containing compound metabolic process;GO:0090304 nucleic acid metabolic process
AT1G68420	5.67741	0.0263782	0.0626018	AT1G68420	Class II aaRS and biotin synthetases superfamily protein	GO:0006418 tRNA aminoacylation for protein translation;GO:0043038 amino acid activation;GO:0043039 tRNA aminoacylation
AT1G29280	-3.01435	3.8983e-08	3.84349e-07	WRKY65	WRKY DNA-binding protein 65	GO:0090558 plant epidermis development;GO:0010015 root morphogenesis;GO:1905392 plant organ morphogenesis
AT1G52290	-2.37812	0.0444375	0.0964078	PERK15	Protein kinase superfamily protein	GO:0000271 polysaccharide biosynthetic process;GO:0016051 carbohydrate biosynthetic process;GO:0042546 cell wall biogenesis
AT1G65430	1.64161	4.22337e-05	0.000221235	ARI8	IBR domain-containing protein	GO:0016567 protein ubiquitination;GO:0032446 protein modification by small protein conjugation;GO:0070647 protein modification by small protein conjugation or removal
AT1G76010	-1.43028	3.57907e-06	2.38187e-05	AT1G76010	Alba DNA/RNA-binding protein	GO:0034605 cellular response to heat;GO:0033365 protein localization to organelle;GO:0009408 response to heat
AT1G19880	-1.81913	0.000164253	0.000757512	AT1G19880	Regulator of chromosome condensation (RCC1) family protein
AT1G21930	-2.69409	0.000169658	0.000780581	AT1G21930	uncharacterized protein	GO:0008150 biological_process
AT1G65020	1.26006	0.00806689	0.022851	AT1G65020	plasma protein	GO:0008150 biological_process
AT1G34200	1.24698	0.00318976	0.0102957	AT1G34200	Glyceraldehyde-3-phosphate dehydrogenase-like family protein	GO:0006351 DNA-templated transcription;GO:0032774 RNA biosynthetic process;GO:0034654 nucleobase-containing compound biosynthetic process
AT1G14200	2.88335	0.00724251	0.0209047	AT1G14200	RING/U-box superfamily protein	GO:0071456 cellular response to hypoxia;GO:0036294 cellular response to decreased oxygen levels;GO:0071453 cellular response to oxygen levels
AT1G59890	2.19224	1.70027e-06	1.20289e-05	SNL5	SIN3-like 5
AT1G06645	-1.85078	0.00693593	0.0201233	AT1G06645	2-oxoglutarate (2OG) and Fe(II)-dependent oxygenase superfamily protein	GO:0009737 response to abscisic acid;GO:0009414 response to water deprivation;GO:0097305 response to alcohol
AT1G64600	1.50595	0.00634843	0.0186447	AT1G64600	copper ion binding / methyltransferase	GO:0006412 translation;GO:0043043 peptide biosynthetic process;GO:0006518 peptide metabolic process
AT1G52190	-12.3451	2.04119e-21	1.17595e-19	AT1G52190	Major facilitator superfamily protein	GO:0015706 nitrate transmembrane transport;GO:1902025 nitrate import;GO:0098661 inorganic anion transmembrane transport
AT1G30040	-2.95314	0.025739	0.0613431	GA2OX2	gibberellin 2-oxidase	GO:0016103 diterpenoid catabolic process;GO:0045487 gibberellin catabolic process;GO:0008300 isoprenoid catabolic process
AT1G05620	2.39706	2.54529e-05	0.000140014	URH2	uridine-ribohydrolase 2	GO:0006148 inosine catabolic process;GO:0046130 purine ribonucleoside catabolic process;GO:0046102 inosine metabolic process
AT1G73310	-1.68489	0.0169982	0.0432328	scpl4	serine carboxypeptidase-like 4	GO:0006508 proteolysis;GO:0019538 protein metabolic process;GO:1901564 organonitrogen compound metabolic process
AT1G13100	-5.2264	6.37008e-10	8.79434e-09	CYP71B29	cytochrome P450, family 71, subfamily B, polypeptide 29	GO:0003002 regionalization;GO:0007389 pattern specification process;GO:0009751 response to salicylic acid
AT1G09910	-2.16281	0.00151061	0.00541179	AT1G09910	Rhamnogalacturonate lyase family protein	GO:0005975 carbohydrate metabolic process;GO:0044238 primary metabolic process;GO:0071704 organic substance metabolic process
AT1G03310	-1.44274	0.00537152	0.0161494	DBE1	debranching enzyme 1	GO:0010021 amylopectin biosynthetic process;GO:2000896 amylopectin metabolic process;GO:0005977 glycogen metabolic process
AT1G17235	6.13164	0.0105988	0.0288249	RTFL11	ROTUNDIFOLIA like 11	GO:0008285 negative regulation of cell population proliferation;GO:0042127 regulation of cell population proliferation;GO:0018205 peptidyl-lysine modification
AT1G71210	2.88612	0.00832179	0.0234888	AT1G71210	Pentatricopeptide repeat (PPR) superfamily protein	GO:0016070 RNA metabolic process;GO:0090304 nucleic acid metabolic process;GO:0006139 nucleobase-containing compound metabolic process
AT1G21550	3.92585	6.74715e-05	0.000337453	AT1G21550	Calcium-binding EF-hand family protein	GO:0071456 cellular response to hypoxia;GO:0036294 cellular response to decreased oxygen levels;GO:0071453 cellular response to oxygen levels
AT1G19680	-2.94081	3.05775e-12	5.93075e-11	AT1G19680	RING/U-box superfamily protein	GO:0018130 heterocycle biosynthetic process;GO:0019438 aromatic compound biosynthetic process;GO:1901362 organic cyclic compound biosynthetic process
AT1G51730	-2.08278	0.000102342	0.000493558	AT1G51730	Ubiquitin-conjugating enzyme family protein
AT1G60800	-4.40357	2.64297e-10	3.88267e-09	NIK3	NSP-interacting kinase 3	GO:0001894 tissue homeostasis;GO:0007639 homeostasis of number of meristem cells;GO:0048872 homeostasis of number of cells
AT1G49410	1.38859	0.000514943	0.00210763	TOM6	translocase of the outer mitochondrial membrane 6	GO:0008150 biological_process
AT1G03070	2.16828	0.0440379	0.0957186	AT1G03070	Bax inhibitor-1 family protein	GO:0045491 xylan metabolic process;GO:0010410 hemicellulose metabolic process;GO:0010383 cell wall polysaccharide metabolic process
AT1G26640	-2.0413	3.79167e-06	2.50227e-05	AT1G26640	Amino acid kinase family protein	GO:0016114 terpenoid biosynthetic process;GO:0008299 isoprenoid biosynthetic process;GO:0006721 terpenoid metabolic process
AT1G71410	-1.39446	0.000167072	0.000770012	AT1G71410	ARM repeat superfamily protein	GO:0080147 root hair cell development;GO:0048469 cell maturation;GO:0048764 trichoblast maturation
AT1G20190	-7.02298	9.63459e-08	8.74291e-07	EXPA11	expansin 11	GO:0009828 plant-type cell wall loosening;GO:0009827 plant-type cell wall modification;GO:0042545 cell wall modification
AT1G18650	-3.70017	2.35313e-07	1.97945e-06	PDCB3	plasmodesmata callose-binding protein 3	GO:0035266 meristem growth;GO:1903046 meiotic cell cycle process;GO:0010073 meristem maintenance
AT1G02970	6.73847	0.00150734	0.00540188	WEE1	WEE1-like kinase	GO:0000076 DNA replication checkpoint signaling;GO:1902750 negative regulation of cell cycle G2/M phase transition;GO:0031570 DNA integrity checkpoint signaling
AT1G71780	1.67664	0.000414221	0.00174256	AT1G71780	WD repeat protein	GO:0008150 biological_process
AT1G77990	-9.58679	1.45426e-09	1.87987e-08	AST56	STAS domain / Sulfate transporter family	GO:1902358 sulfate transmembrane transport;GO:0008272 sulfate transport;GO:0072348 sulfur compound transport
AT1G06720	1.81828	0.00151804	0.00543476	AT1G06720	P-loop containing nucleoside triphosphate hydrolases superfamily protein
AT1G22490	-7.06203	0.0108595	0.0294692	AT1G22490	basic helix-loop-helix (bHLH) DNA-binding superfamily protein	GO:0006355 regulation of DNA-templated transcription;GO:2001141 regulation of RNA biosynthetic process;GO:0051252 regulation of RNA metabolic process
AT1G49780	-1.59127	0.00212016	0.00724438	PUB26	plant U-box 26	GO:0016567 protein ubiquitination;GO:0032446 protein modification by small protein conjugation;GO:0070647 protein modification by small protein conjugation or removal
AT1G68560	-6.30386	1.72991e-30	1.99323e-28	XYL1	alpha-xylosidase 1	GO:0045493 xylan catabolic process;GO:2000895 hemicellulose catabolic process;GO:0044347 cell wall polysaccharide catabolic process
AT1G33700	-4.89454	7.72523e-08	7.13171e-07	AT1G33700	Beta-glucosidase, GBA2 type family protein	GO:0006680 glucosylceramide catabolic process;GO:0019377 glycolipid catabolic process;GO:0046477 glycosylceramide catabolic process
AT1G58390	6.18692	0.00662799	0.0193431	AT1G58390	Disease resistance protein (CC-NBS-LRR class) family
AT1G21940	5.97751	0.0156974	0.040343	AT1G21940	uncharacterized protein	GO:0009266 response to temperature stimulus;GO:0009628 response to abiotic stimulus;GO:0050896 response to stimulus
AT1G20340	-3.25609	5.19301e-11	8.5743e-10	DRT112	Cupredoxin superfamily protein	GO:0055070 copper ion homeostasis;GO:0017148 negative regulation of translation;GO:0034249 negative regulation of amide metabolic process
AT1G09530	-4.71721	9.33248e-22	5.63544e-20	PIF3	phytochrome interacting factor 3	GO:0035902 response to immobilization stress;GO:1990785 response to water-immersion restraint stress;GO:0031539 positive regulation of anthocyanin metabolic process
AT1G66230	-8.93086	2.18424e-09	2.73056e-08	MYB20	myb domain protein 20	GO:1901002 positive regulation of response to salt stress;GO:0009094 L-phenylalanine biosynthetic process;GO:1902223 erythrose 4-phosphate/phosphoenolpyruvate family amino acid biosynthetic process
AT1G23480	-5.6624	5.38476e-12	1.01397e-10	CSLA03	cellulose synthase-like A3	GO:0006631 fatty acid metabolic process;GO:0071695 anatomical structure maturation;GO:0021700 developmental maturation
AT1G74750	3.19683	6.11079e-09	6.99182e-08	AT1G74750	Pentatricopeptide repeat (PPR) superfamily protein	GO:0009416 response to light stimulus;GO:0009314 response to radiation;GO:0009628 response to abiotic stimulus
AT1G77540	2.38275	2.25348e-06	1.5562e-05	AT1G77540	Acyl-CoA N-acyltransferases (NAT) superfamily protein	GO:0008150 biological_process
AT1G70900	1.53594	1.3645e-05	8.03251e-05	AT1G70900	uncharacterized protein	GO:1901137 carbohydrate derivative biosynthetic process;GO:0008610 lipid biosynthetic process;GO:1901135 carbohydrate derivative metabolic process
AT1G02770	2.54159	0.0456523	0.0985342	AT1G02770	uncharacterized protein	GO:0008150 biological_process
AT1G33290	-2.36342	3.65635e-09	4.37121e-08	AT1G33290	P-loop containing nucleoside triphosphate hydrolases superfamily protein	GO:0043412 macromolecule modification;GO:0043170 macromolecule metabolic process;GO:0071704 organic substance metabolic process
AT1G24190	1.02032	0.0412383	0.0907344	SNL3	SIN3-like 3	GO:0045892 negative regulation of DNA-templated transcription;GO:1902679 negative regulation of RNA biosynthetic process;GO:0051253 negative regulation of RNA metabolic process
AT1G29790	-1.0011	0.0327288	0.0749111	AT1G29790	S-adenosyl-L-methionine-dependent methyltransferases superfamily protein	GO:0009059 macromolecule biosynthetic process;GO:0044249 cellular biosynthetic process;GO:1901576 organic substance biosynthetic process
AT1G62290	-3.43895	2.96367e-07	2.44575e-06	AT1G62290	Saposin-like aspartyl protease family protein	GO:0071484 cellular response to light intensity;GO:0071482 cellular response to light stimulus;GO:0071478 cellular response to radiation
AT1G75450	1.95989	2.07235e-06	1.44596e-05	CKX5	cytokinin oxidase 5	GO:0009823 cytokinin catabolic process;GO:0042447 hormone catabolic process;GO:0009690 cytokinin metabolic process
AT1G75860	1.45977	0.000629271	0.00252039	AT1G75860	DNA ligase	GO:0009753 response to jasmonic acid;GO:0070542 response to fatty acid;GO:0009414 response to water deprivation
AT1G54310	-3.31025	0.00161086	0.00571903	AT1G54310	S-adenosyl-L-methionine-dependent methyltransferases superfamily protein	GO:0008150 biological_process
AT1G52870	-2.6426	1.23852e-10	1.91029e-09	AT1G52870	Peroxisomal membrane 22 kDa (Mpv17/PMP22) family protein	GO:0009416 response to light stimulus;GO:0009314 response to radiation;GO:0009628 response to abiotic stimulus
AT1G54630	-1.17273	0.00133683	0.00486111	ACP3	acyl carrier protein 3	GO:0006633 fatty acid biosynthetic process;GO:0072330 monocarboxylic acid biosynthetic process;GO:0006631 fatty acid metabolic process
AT1G09850	1.47525	0.00171548	0.00604216	XBCP3	xylem bark cysteine peptidase 3
AT1G76185	2.36564	5.23093e-05	0.000268745	AT1G76185	NADH-ubiquinone oxidoreductase chain	GO:0016192 vesicle-mediated transport;GO:0008104 protein localization;GO:0070727 cellular macromolecule localization
AT1G08900	-4.42854	6.71519e-29	6.88178e-27	AT1G08900	Major facilitator superfamily protein
AT1G22740	-5.43744	1.41598e-10	2.15747e-09	RABG3B	RAB GTPase homolog G3B	GO:0010508 positive regulation of autophagy;GO:0010623 programmed cell death involved in cell development;GO:0010506 regulation of autophagy
AT1G15420	1.13275	0.0041573	0.0129619	AT1G15420	WD repeat protein	GO:0006364 rRNA processing;GO:0016072 rRNA metabolic process;GO:0042254 ribosome biogenesis
AT1G20140	3.36924	1.16729e-06	8.58888e-06	SK4	SKP1-like 4	GO:0006511 ubiquitin-dependent protein catabolic process;GO:0019941 modification-dependent protein catabolic process;GO:0043632 modification-dependent macromolecule catabolic process
AT1G28580	-2.40804	4.30664e-08	4.18988e-07	AT1G28580	GDSL-like Lipase/Acylhydrolase superfamily protein	GO:0005976 polysaccharide metabolic process;GO:0005975 carbohydrate metabolic process;GO:0043170 macromolecule metabolic process
AT1G34190	1.21809	0.000129632	0.000612285	NAC017	NAC domain containing protein 17	GO:0070301 cellular response to hydrogen peroxide;GO:0031930 mitochondria-nucleus signaling pathway;GO:0034614 cellular response to reactive oxygen species
AT1G14370	1.17482	0.00269784	0.00892138	APK2A	protein kinase 2A	GO:1900426 positive regulation of defense response to bacterium;GO:1900424 regulation of defense response to bacterium;GO:0002833 positive regulation of response to biotic stimulus
AT1G24800	3.37458	0.000210198	0.000946467	AT1G24800	F-box family protein	GO:0048316 seed development;GO:0010154 fruit development;GO:0048608 reproductive structure development
AT1G14390	4.61427	0.00418006	0.0130156	AT1G14390	Leucine-rich repeat protein kinase family protein
AT1G62000	6.96013	0.000336347	0.00144606	AT1G62000	uncharacterized protein	GO:0010192 mucilage biosynthetic process;GO:0010191 mucilage metabolic process;GO:0010214 seed coat development
AT1G35420	-4.98057	1.6256e-33	2.31009e-31	AT1G35420	alpha/beta-Hydrolases superfamily protein	GO:0008150 biological_process
AT1G06100	5.8342	0.0309997	0.0716148	AT1G06100	Fatty acid desaturase family protein	GO:0006636 unsaturated fatty acid biosynthetic process;GO:0033559 unsaturated fatty acid metabolic process;GO:0006633 fatty acid biosynthetic process
AT1G19330	-5.48015	9.46425e-10	1.2696e-08	AT1G19330	histone deacetylase complex subunit	GO:0042752 regulation of circadian rhythm;GO:0050789 regulation of biological process;GO:0065007 biological regulation
AT1G07000	1.98091	0.000441343	0.00184103	EXO70B2	exocyst subunit exo70 family protein B2	GO:1902290 positive regulation of defense response to oomycetes;GO:0006887 exocytosis;GO:1902288 regulation of defense response to oomycetes
AT1G24600	1.36472	0.0442215	0.0960392	AT1G24600	uncharacterized protein	GO:0019748 secondary metabolic process;GO:0006970 response to osmotic stress;GO:0009414 response to water deprivation
AT1G08520	-3.07195	1.10124e-11	1.98764e-10	ALB1	ALBINA 1	GO:0015995 chlorophyll biosynthetic process;GO:0006779 porphyrin-containing compound biosynthetic process;GO:0033014 tetrapyrrole biosynthetic process
AT1G06390	-1.27885	0.00204734	0.00703434	GSK1	GSK3/SHAGGY-like protein kinase 1	GO:0032880 regulation of protein localization;GO:0060341 regulation of cellular localization;GO:0010082 regulation of root meristem growth
AT1G55390	9.05016	8.43367e-09	9.36801e-08	AT1G55390	Cysteine/Histidine-rich C1 domain family protein	GO:0033993 response to lipid;GO:0010033 response to organic substance;GO:0042221 response to chemical
AT1G22020	2.12506	9.0057e-10	1.21267e-08	SHM6	serine hydroxymethyltransferase 6	GO:0019264 glycine biosynthetic process from serine;GO:0006545 glycine biosynthetic process;GO:0035999 tetrahydrofolate interconversion
AT1G16780	-2.37658	0.0402136	0.0889206	VHP2;2	Inorganic H pyrophosphatase family protein	GO:0008150 biological_process
AT1G48640	5.09386	4.72233e-05	0.000244807	AT1G48640	Transmembrane amino acid transporter family protein
AT1G21110	-3.46428	0.0128957	0.0341218	IGMT3	O-methyltransferase family protein	GO:1990110 callus formation;GO:0042060 wound healing;GO:0009611 response to wounding
AT1G02440	7.97237	7.67007e-07	5.84747e-06	ARFD1A	ADP-ribosylation factor D1A
AT1G57630	5.46207	1.11418e-10	1.7323e-09	AT1G57630	Toll-Interleukin-Resistance (TIR) domain family protein	GO:0071456 cellular response to hypoxia;GO:0036294 cellular response to decreased oxygen levels;GO:0071453 cellular response to oxygen levels
AT1G01520	6.6508	0.00447641	0.0138088	ASG4	Homeodomain-like superfamily protein	GO:0071483 cellular response to blue light;GO:0009640 photomorphogenesis;GO:0009637 response to blue light
AT1G08270	6.77092	0.0143809	0.0374062	AT1G08270	vacuolar protein sorting-associated protein	GO:0009416 response to light stimulus;GO:0009314 response to radiation;GO:0009628 response to abiotic stimulus
AT1G64200	1.38914	0.00196724	0.00680299	VHA-E3	vacuolar H+-ATPase subunit E isoform 3	GO:1902600 proton transmembrane transport;GO:0009072 aromatic amino acid metabolic process;GO:0098662 inorganic cation transmembrane transport
AT1G63000	1.56688	0.00657024	0.0192088	NRS/ER	nucleotide-rhamnose synthase/epimerase-reductase	GO:0019305 dTDP-rhamnose biosynthetic process;GO:0046383 dTDP-rhamnose metabolic process;GO:0010253 UDP-rhamnose biosynthetic process
AT1G77480	-1.58945	4.13371e-05	0.000216977	AT1G77480	Eukaryotic aspartyl protease family protein	GO:0048589 developmental growth;GO:0040007 growth;GO:0032502 developmental process
AT1G71910	-3.78092	0.00671703	0.0195628	AT1G71910	uncharacterized protein	GO:0019438 aromatic compound biosynthetic process;GO:1901362 organic cyclic compound biosynthetic process;GO:0009059 macromolecule biosynthetic process
AT1G67250	1.99354	4.91482e-07	3.88736e-06	AT1G67250	Proteasome maturation factor UMP1	GO:0043248 proteasome assembly;GO:0036503 ERAD pathway;GO:0010498 proteasomal protein catabolic process
AT1G16900	2.97203	8.89564e-09	9.83504e-08	EBS3	Alg9-like mannosyltransferase family	GO:0006490 oligosaccharide-lipid intermediate biosynthetic process;GO:0030433 ubiquitin-dependent ERAD pathway;GO:0036503 ERAD pathway
AT1G28040	8.86289	2.15355e-09	2.69554e-08	AT1G28040	RING/U-box superfamily protein	GO:0016567 protein ubiquitination;GO:0032446 protein modification by small protein conjugation;GO:0070647 protein modification by small protein conjugation or removal
AT1G16720	-3.01171	5.22205e-07	4.11053e-06	HCF173	high chlorophyll fluorescence phenotype 173	GO:0006413 translational initiation;GO:0010207 photosystem II assembly;GO:0019684 photosynthesis, light reaction
AT1G10910	-2.22976	5.41332e-05	0.000277048	EMB3103	Pentatricopeptide repeat (PPR) superfamily protein	GO:1900865 chloroplast RNA modification;GO:0009658 chloroplast organization;GO:0009657 plastid organization
AT1G14010	1.71698	2.41184e-05	0.000133583	AT1G14010	emp24/gp25L/p24 family/GOLD family protein
AT1G08050	6.19884	6.49595e-13	1.39164e-11	AT1G08050	Zinc finger (C3HC4-type RING finger) family protein	GO:0010565 regulation of cellular ketone metabolic process;GO:1901617 organic hydroxy compound biosynthetic process;GO:0062012 regulation of small molecule metabolic process
AT1G09080	7.89372	5.55094e-06	3.54369e-05	BIP3	Heat shock protein 70 (Hsp 70) family protein	GO:0000304 response to singlet oxygen;GO:0006457 protein folding;GO:0000302 response to reactive oxygen species
AT1G53240	1.59769	8.01378e-05	0.000394872	mMDH1	Lactate/malate dehydrogenase family protein	GO:0006108 malate metabolic process;GO:0043648 dicarboxylic acid metabolic process;GO:0009409 response to cold
AT1G63810	1.47844	0.0150364	0.0388363	AT1G63810	nucleolar protein	GO:0000910 cytokinesis;GO:0022402 cell cycle process;GO:0051301 cell division
AT1G21880	-2.06495	0.01264	0.0335535	LYM1	lysm domain GPI-anchored protein 1 precursor	GO:0006955 immune response;GO:0002376 immune system process;GO:0050896 response to stimulus
AT1G67910	-3.64734	6.37079e-07	4.92742e-06	AT1G67910	uncharacterized protein	GO:0010015 root morphogenesis;GO:1905392 plant organ morphogenesis;GO:0048589 developmental growth
AT1G61370	2.21726	9.4313e-08	8.57669e-07	AT1G61370	S-locus lectin protein kinase family protein	GO:0048544 recognition of pollen;GO:0008037 cell recognition;GO:0009987 cellular process
AT1G66660	1.96708	0.00745356	0.0213778	AT1G66660	Protein with RING/U-box and TRAF-like domain	GO:0006511 ubiquitin-dependent protein catabolic process;GO:0019941 modification-dependent protein catabolic process;GO:0043632 modification-dependent macromolecule catabolic process
AT1G66130	-3.56578	2.15375e-05	0.000120761	AT1G66130	NAD(P)-binding Rossmann-fold superfamily protein	GO:0015995 chlorophyll biosynthetic process;GO:0006779 porphyrin-containing compound biosynthetic process;GO:0033014 tetrapyrrole biosynthetic process
AT1G77570	4.4759	6.87456e-07	5.27685e-06	AT1G77570	Winged helix-turn-helix transcription repressor DNA-binding protein	GO:0006355 regulation of DNA-templated transcription;GO:2001141 regulation of RNA biosynthetic process;GO:0051252 regulation of RNA metabolic process
AT1G62300	2.68511	1.09237e-08	1.18861e-07	WRKY6	WRKY family transcription factor	GO:0080169 cellular response to boron-containing substance deprivation;GO:0010036 response to boron-containing substance;GO:0080029 cellular response to boron-containing substance levels
AT1G62480	-4.53962	5.70304e-09	6.57113e-08	AT1G62480	Vacuolar calcium-binding protein-like protein	GO:0072708 response to sorbitol;GO:0043617 cellular response to sucrose starvation;GO:0010555 response to mannitol
AT1G03130	-2.88793	4.8559e-05	0.000251295	PSAD-2	photosystem I subunit D-2	GO:0009645 response to low light intensity stimulus;GO:0015995 chlorophyll biosynthetic process;GO:0006779 porphyrin-containing compound biosynthetic process
AT1G70070	-1.33174	0.0309071	0.0714551	EMB25	DEAD/DEAH box helicase	GO:1901259 chloroplast rRNA processing;GO:0010497 plasmodesmata-mediated intercellular transport;GO:0016554 cytidine to uridine editing
AT1G21680	-3.42346	5.65969e-09	6.52471e-08	AT1G21680	DPP6 N-terminal domain-like protein	GO:1901565 organonitrogen compound catabolic process;GO:0044248 cellular catabolic process;GO:1901575 organic substance catabolic process
AT1G68870	-5.44764	0.0454989	0.0982529	SOFL2	SOB five-like 2	GO:0009690 cytokinin metabolic process;GO:0009736 cytokinin-activated signaling pathway;GO:0071368 cellular response to cytokinin stimulus
AT1G73320	-2.62873	0.00130403	0.00475563	AT1G73320	S-adenosyl-L-methionine-dependent methyltransferases superfamily protein	GO:0008150 biological_process
AT1G52230	-7.75019	1.96096e-06	1.37273e-05	PSAH2	photosystem I subunit H2	GO:0042440 pigment metabolic process;GO:0009416 response to light stimulus;GO:0009314 response to radiation
AT1G49580	-1.725	0.0017578	0.00617286	AT1G49580	Calcium-dependent protein kinase (CDPK) family protein
AT1G63590	-5.43822	0.00213954	0.00730382	AT1G63590	Receptor-like protein kinase-related family protein	GO:0008150 biological_process
AT1G11540	-1.71982	0.0496914	0.105689	AT1G11540	Sulfite exporter TauE/SafE family protein
AT1G27120	-3.17586	0.00656434	0.0191968	AT1G27120	Galactosyltransferase family protein	GO:0018258 protein O-linked glycosylation via hydroxyproline;GO:0010405 arabinogalactan protein metabolic process;GO:0018208 peptidyl-proline modification
AT1G16390	-5.68504	2.48622e-11	4.28772e-10	OCT3	organic cation/carnitine transporter 3	GO:0070417 cellular response to cold;GO:0009409 response to cold;GO:0055085 transmembrane transport
AT1G49620	4.33772	0.00240583	0.00807983	ICK5	Cyclin-dependent kinase inhibitor family protein	GO:0051726 regulation of cell cycle;GO:0050794 regulation of cellular process;GO:0050789 regulation of biological process
AT1G12120	-1.81592	2.59205e-06	1.77204e-05	AT1G12120	hypothetical protein (DUF863)	GO:0015979 photosynthesis;GO:0006091 generation of precursor metabolites and energy;GO:0009642 response to light intensity
AT1G22440	-3.05967	0.00142035	0.00512373	AT1G22440	Zinc-binding alcohol dehydrogenase family protein
AT1G71360	2.51866	0.00190216	0.0066058	AT1G71360	Galactose-binding protein	GO:0006997 nucleus organization;GO:0006996 organelle organization;GO:0016043 cellular component organization
AT1G26100	-3.39178	0.00448626	0.0138352	AT1G26100	Cytochrome b561/ferric reductase transmembrane protein family	GO:0009059 macromolecule biosynthetic process;GO:0044249 cellular biosynthetic process;GO:1901576 organic substance biosynthetic process
AT1G06030	7.58892	2.05228e-05	0.000115609	AT1G06030	pfkB-like carbohydrate kinase family protein	GO:0006000 fructose metabolic process;GO:0019252 starch biosynthetic process;GO:0005982 starch metabolic process
AT1G55260	-8.79146	1.19601e-08	1.29411e-07	AT1G55260	Bifunctional inhibitor/lipid-transfer protein/seed storage 2S albumin superfamily protein	GO:0050832 defense response to fungus;GO:0009620 response to fungus;GO:0098542 defense response to other organism
AT1G68680	1.40706	0.00196714	0.00680299	AT1G68680	SH3/FCH domain protein	GO:0006508 proteolysis;GO:0036211 protein modification process;GO:0043412 macromolecule modification
AT1G02400	1.02415	0.0486744	0.103754	GA2OX6	gibberellin 2-oxidase 6	GO:0016103 diterpenoid catabolic process;GO:0045487 gibberellin catabolic process;GO:0008300 isoprenoid catabolic process
AT1G29920	-10.2607	4.41953e-57	2.54613e-54	CAB2	chlorophyll A/B-binding protein 2	GO:0009750 response to fructose;GO:0009765 photosynthesis, light harvesting;GO:0009746 response to hexose
AT1G26240	5.79405	0.0264854	0.0628128	AT1G26240	Proline-rich extensin-like family protein	GO:0009664 plant-type cell wall organization;GO:0071555 cell wall organization;GO:0045229 external encapsulating structure organization
AT1G74310	1.90115	0.034384	0.0780274	HSP101	heat shock protein 101	GO:0043335 protein unfolding;GO:0045727 positive regulation of translation;GO:0034250 positive regulation of amide metabolic process
AT1G11905	2.09357	8.04071e-07	6.10819e-06	AT1G11905	B-cell receptor-associated protein 31-like protein
AT1G68350	5.45012	0.0466822	0.10029	AT1G68350	cotton fiber protein	GO:1903046 meiotic cell cycle process;GO:0051321 meiotic cell cycle;GO:0019953 sexual reproduction
AT1G61215	6.841	0.0122778	0.0327338	BRD4	bromodomain 4
AT1G22790	-5.35523	4.70515e-19	2.11208e-17	AT1G22790	Low affinity potassium transport system protein	GO:0006810 transport;GO:0051234 establishment of localization;GO:0051179 localization
AT1G55940	-5.85072	0.0231988	0.0563603	CYP708A1	cytochrome P450 family protein
AT1G76480	7.50645	3.50443e-05	0.000187126	AT1G76480	caveolin-1 protein	GO:0032870 cellular response to hormone stimulus;GO:0071495 cellular response to endogenous stimulus;GO:1901701 cellular response to oxygen-containing compound
AT1G19110	-1.6976	4.74077e-06	3.07267e-05	AT1G19110	inter-alpha-trypsin inhibitor heavy chain-like protein	GO:0051246 regulation of protein metabolic process;GO:0009826 unidimensional cell growth;GO:0060560 developmental growth involved in morphogenesis
AT1G01120	-2.60487	0.000511108	0.00209515	KCS1	3-ketoacyl-CoA synthase 1	GO:0030497 fatty acid elongation;GO:0042761 very long-chain fatty acid biosynthetic process;GO:0010025 wax biosynthetic process
AT1G49840	-1.74164	0.0476786	0.102071	AT1G49840	glutamyl-tRNA (Gln) amidotransferase subunit A (DUF620)	GO:0007049 cell cycle;GO:0048827 phyllome development;GO:0048367 shoot system development
AT1G17200	-6.96799	2.18417e-35	3.66597e-33	AT1G17200	Uncharacterized protein family (UPF0497)	GO:0008150 biological_process
AT1G31812	-1.88324	0.000101679	0.000491024	ACBP6	acyl-CoA-binding protein 6	GO:0050826 response to freezing;GO:0009646 response to absence of light;GO:0006869 lipid transport
AT1G76990	-3.26543	5.14546e-21	2.86372e-19	ACR3	ACT domain repeat 3	GO:1901605 alpha-amino acid metabolic process;GO:0006520 amino acid metabolic process;GO:0009057 macromolecule catabolic process
AT1G23400	-1.39895	0.00613968	0.0181215	CAF2	RNA-binding CRS1 / YhbY (CRM) domain-containing protein	GO:0000373 Group II intron splicing;GO:0000375 RNA splicing, via transesterification reactions;GO:0000377 RNA splicing, via transesterification reactions with bulged adenosine as nucleophile
AT1G49970	-1.00996	0.0150702	0.0389001	CLPR1	CLP protease proteolytic subunit 1	GO:0006364 rRNA processing;GO:0016072 rRNA metabolic process;GO:0009658 chloroplast organization
AT1G72930	2.72379	3.49831e-07	2.84293e-06	TIR	toll/interleukin-1 receptor-like protein	GO:0007165 signal transduction;GO:0023052 signaling;GO:0007154 cell communication
AT1G54500	-4.23498	5.81451e-47	1.82268e-44	AT1G54500	Rubredoxin-like superfamily protein	GO:0010207 photosystem II assembly;GO:0019684 photosynthesis, light reaction;GO:0015979 photosynthesis
AT1G52810	6.60906	0.00139456	0.00504523	AT1G52810	2-oxoglutarate (2OG) and Fe(II)-dependent oxygenase superfamily protein	GO:0008150 biological_process
AT1G70290	-1.31516	0.00214879	0.00732623	TPS8	trehalose-6-phosphatase synthase S8	GO:0005992 trehalose biosynthetic process;GO:0005991 trehalose metabolic process;GO:0046351 disaccharide biosynthetic process
AT1G14640	2.06314	6.86448e-08	6.40085e-07	AT1G14640	SWAP (Suppressor-of-White-APricot)/surp domain-containing protein	GO:0045292 mRNA cis splicing, via spliceosome;GO:0000398 mRNA splicing, via spliceosome;GO:0000375 RNA splicing, via transesterification reactions
AT1G21340	8.95432	4.51927e-10	6.38812e-09	AT1G21340	Dof-type zinc finger DNA-binding family protein	GO:0006355 regulation of DNA-templated transcription;GO:2001141 regulation of RNA biosynthetic process;GO:0051252 regulation of RNA metabolic process
AT1G13250	-9.30119	5.62321e-11	9.23454e-10	GATL3	galacturonosyltransferase-like 3	GO:0045489 pectin biosynthetic process;GO:0009736 cytokinin-activated signaling pathway;GO:0071368 cellular response to cytokinin stimulus
AT1G22590	-4.82901	0.000211685	0.000951957	AGL87	AGAMOUS-like 87	GO:0045944 positive regulation of transcription by RNA polymerase II;GO:0006357 regulation of transcription by RNA polymerase II;GO:0045893 positive regulation of DNA-templated transcription
AT1G76360	-1.64964	0.0069231	0.0200916	AT1G76360	Protein kinase superfamily protein	GO:0071446 cellular response to salicylic acid stimulus;GO:0071407 cellular response to organic cyclic compound;GO:0009751 response to salicylic acid
AT1G15940	1.64139	0.00514124	0.0155691	AT1G15940	Tudor/PWWP/MBT superfamily protein	GO:0007064 mitotic sister chromatid cohesion;GO:0009556 microsporogenesis;GO:0007062 sister chromatid cohesion
AT1G47570	1.12774	0.00637266	0.0186978	AT1G47570	RING/U-box superfamily protein
AT1G72970	-2.97244	1.3916e-05	8.18149e-05	HTH	Glucose-methanol-choline (GMC) oxidoreductase family protein	GO:0010430 fatty acid omega-oxidation;GO:0019395 fatty acid oxidation;GO:0034440 lipid oxidation
AT1G49390	5.99472	0.0116272	0.031258	AT1G49390	2-oxoglutarate (2OG) and Fe(II)-dependent oxygenase superfamily protein	GO:0008150 biological_process
AT1G52640	5.92958	0.0140291	0.0366791	AT1G52640	Pentatricopeptide repeat (PPR) superfamily protein	GO:0008150 biological_process
AT1G51630	-1.35881	0.00623707	0.0183657	MSR2	O-fucosyltransferase family protein	GO:0010412 mannan metabolic process;GO:0097502 mannosylation;GO:0052325 cell wall pectin biosynthetic process
AT1G22470	3.43225	0.0319858	0.0734709	AT1G22470	uncharacterized protein	GO:0071396 cellular response to lipid;GO:1901701 cellular response to oxygen-containing compound;GO:0009414 response to water deprivation
AT1G14860	-2.09954	0.00126712	0.00463213	NUDT18	nudix hydrolase homolog 18	GO:0098771 inorganic ion homeostasis;GO:0006631 fatty acid metabolic process;GO:0048878 chemical homeostasis
AT1G21320	-2.34832	0.00257801	0.00857032	AT1G21320	nucleic acid/nucleotide binding protein	GO:0009723 response to ethylene;GO:0048646 anatomical structure formation involved in morphogenesis;GO:0009056 catabolic process
AT1G08910	1.5938	0.000239042	0.0010611	AT1G08910	zinc ion binding protein	GO:0051176 positive regulation of sulfur metabolic process;GO:0016925 protein sumoylation;GO:0060966 regulation of gene silencing by regulatory ncRNA
AT1G49010	-3.94507	3.67543e-05	0.000195717	AT1G49010	Duplicated homeodomain-like superfamily protein
AT1G71880	-1.65732	0.0286275	0.0670796	SUC1	sucrose-proton symporter 1	GO:0015766 disaccharide transport;GO:0015770 sucrose transport;GO:0015772 oligosaccharide transport
AT1G22500	-2.1034	0.00023202	0.00103295	ATL15	RING/U-box superfamily protein	GO:0033591 response to L-ascorbic acid;GO:0033273 response to vitamin;GO:0007584 response to nutrient
AT1G13930	-2.14729	9.74912e-13	2.02942e-11	AT1G13930	oleosin-B3-like protein	GO:0010115 regulation of abscisic acid biosynthetic process;GO:1902930 regulation of alcohol biosynthetic process;GO:0019747 regulation of isoprenoid metabolic process
AT1G16540	2.17378	0.000276112	0.00120904	ABA3	molybdenum cofactor sulfurase (LOS5) (ABA3)	GO:0018315 molybdenum incorporation into molybdenum-molybdopterin complex;GO:0042040 metal incorporation into metallo-molybdopterin complex;GO:0009688 abscisic acid biosynthetic process
AT1G21323	6.29924	0.00772225	0.0220005	AT1G21323	dual specificity kinase	GO:0008150 biological_process
AT1G31440	1.54997	0.00459302	0.0141053	AT1G31440	SH3 domain-containing protein	GO:0034654 nucleobase-containing compound biosynthetic process;GO:0018130 heterocycle biosynthetic process;GO:0019438 aromatic compound biosynthetic process
AT1G74850	-2.82714	0.000350298	0.00150089	PTAC2	plastid transcriptionally active 2	GO:0042793 plastid transcription;GO:0006351 DNA-templated transcription;GO:0032774 RNA biosynthetic process
AT1G23710	2.61474	4.94377e-05	0.000255532	AT1G23710	hypothetical protein (DUF1645)	GO:0012501 programmed cell death;GO:0008219 cell death;GO:0010565 regulation of cellular ketone metabolic process
AT1G53520	-4.44631	2.58156e-05	0.000141717	FAP3	Chalcone-flavanone isomerase family protein	GO:0006631 fatty acid metabolic process;GO:0032787 monocarboxylic acid metabolic process;GO:0044255 cellular lipid metabolic process
AT1G12080	-7.01798	3.6712e-11	6.1813e-10	AT1G12080	Vacuolar calcium-binding protein-like protein	GO:0072708 response to sorbitol;GO:0043617 cellular response to sucrose starvation;GO:0010555 response to mannitol
AT1G06620	1.80424	0.0138859	0.0363475	AT1G06620	2-oxoglutarate (2OG) and Fe(II)-dependent oxygenase superfamily protein	GO:0006568 tryptophan metabolic process;GO:0006586 indolalkylamine metabolic process;GO:0042435 indole-containing compound biosynthetic process
AT1G69690	-3.26774	7.08591e-09	8.00442e-08	TCP15	TCP family transcription factor	GO:0080086 stamen filament development;GO:0140964 intracellular auxin homeostasis;GO:0031540 regulation of anthocyanin biosynthetic process
AT1G67210	3.57134	0.00742742	0.0213345	AT1G67210	Proline-rich spliceosome-associated (PSP) family protein / zinc knuckle (CCHC-type) family protein	GO:0000280 nuclear division;GO:0048532 anatomical structure arrangement;GO:0048285 organelle fission
AT1G09180	11.0134	7.28762e-18	2.81418e-16	SARA1A	secretion-associated RAS super family 1	GO:0006886 intracellular protein transport;GO:0015031 protein transport;GO:0046907 intracellular transport
AT1G73880	1.55178	0.00143123	0.00515774	UGT89B1	UDP-glucosyl transferase 89B1	GO:0009738 abscisic acid-activated signaling pathway;GO:0071215 cellular response to abscisic acid stimulus;GO:0097306 cellular response to alcohol
AT1G12520	1.23832	0.018211	0.0458685	CCS	copper chaperone for SOD1	GO:0006878 intracellular copper ion homeostasis;GO:0006801 superoxide metabolic process;GO:0055070 copper ion homeostasis
AT1G13710	-8.63678	1.94918e-07	1.66128e-06	CYP78A5	cytochrome P450, family 78, subfamily A, polypeptide 5	GO:0040009 regulation of growth rate;GO:0010338 leaf formation;GO:0046622 positive regulation of organ growth
AT1G74910	-2.35295	3.80988e-13	8.41569e-12	AT1G74910	ADP-glucose pyrophosphorylase family protein	GO:2000082 regulation of L-ascorbic acid biosynthetic process;GO:0030656 regulation of vitamin metabolic process;GO:0043255 regulation of carbohydrate biosynthetic process
AT1G64670	-4.14207	0.000706552	0.00278544	BDG1	alpha/beta-Hydrolases superfamily protein	GO:1901959 positive regulation of cutin biosynthetic process;GO:0010148 transpiration;GO:1901957 regulation of cutin biosynthetic process
AT1G51660	2.87372	1.51104e-08	1.60325e-07	MKK4	mitogen-activated protein kinase kinase 4	GO:2000037 regulation of stomatal complex patterning;GO:0000165 MAPK cascade;GO:2000038 regulation of stomatal complex development
AT1G14060	3.15962	0.00219677	0.00746833	AT1G14060	GCK domain-containing protein	GO:0048316 seed development;GO:0010154 fruit development;GO:0048608 reproductive structure development
AT1G70820	-2.47172	9.1886e-05	0.000446669	AT1G70820	phosphoglucomutase, putative / glucose phosphomutase	GO:0005976 polysaccharide metabolic process;GO:0065003 protein-containing complex assembly;GO:0045935 positive regulation of nucleobase-containing compound metabolic process
AT1G72350	6.36543	0.00534866	0.0161005	AT1G72350	MADS-box transcription factor family protein	GO:0045944 positive regulation of transcription by RNA polymerase II;GO:0006357 regulation of transcription by RNA polymerase II;GO:0045893 positive regulation of DNA-templated transcription
AT1G21790	3.39961	1.67774e-16	5.55321e-15	AT1G21790	TRAM, LAG1 and CLN8 (TLC) lipid-sensing domain containing protein
AT1G73710	2.72622	1.68888e-07	1.45514e-06	AT1G73710	Pentatricopeptide repeat (PPR) superfamily protein	GO:0016070 RNA metabolic process;GO:0019219 regulation of nucleobase-containing compound metabolic process;GO:0090304 nucleic acid metabolic process
AT1G05680	9.37319	5.0523e-07	3.99017e-06	UGT74E2	Uridine diphosphate glycosyltransferase 74E2	GO:0071475 cellular hyperosmotic salinity response;GO:0071474 cellular hyperosmotic response;GO:0080024 indolebutyric acid metabolic process
AT1G51965	1.47852	0.0121668	0.0324792	ABO5	ABA Overly-Sensitive 5	GO:0008380 RNA splicing;GO:0006396 RNA processing;GO:0009737 response to abscisic acid
AT1G64970	2.21369	0.00041835	0.00175646	G-TMT	gamma-tocopherol methyltransferase	GO:0010189 vitamin E biosynthetic process;GO:0042360 vitamin E metabolic process;GO:0006775 fat-soluble vitamin metabolic process
AT1G01960	-1.33988	0.0126574	0.0335829	EDA10	SEC7-like guanine nucleotide exchange family protein	GO:0032012 regulation of ARF protein signal transduction;GO:0046578 regulation of Ras protein signal transduction;GO:0051056 regulation of small GTPase mediated signal transduction
AT1G75380	-4.04669	2.24646e-17	8.1996e-16	BBD1	bifunctional nuclease in basal defense response 1	GO:0010119 regulation of stomatal movement;GO:0009738 abscisic acid-activated signaling pathway;GO:0045892 negative regulation of DNA-templated transcription
AT1G07090	-2.11988	0.000224668	0.00100462	LSH6	LIGHT-DEPENDENT SHORT HYPOCOTYLS-like protein (DUF640)	GO:0009299 mRNA transcription;GO:0019827 stem cell population maintenance;GO:0098727 maintenance of cell number
AT1G31850	-2.0769	9.02267e-07	6.78164e-06	AT1G31850	S-adenosyl-L-methionine-dependent methyltransferases superfamily protein	GO:0048367 shoot system development;GO:0016070 RNA metabolic process;GO:0090304 nucleic acid metabolic process
AT1G03220	2.10341	2.29097e-08	2.36028e-07	AT1G03220	Eukaryotic aspartyl protease family protein	GO:0071456 cellular response to hypoxia;GO:0036294 cellular response to decreased oxygen levels;GO:0071453 cellular response to oxygen levels
AT1G31330	-5.65398	5.69365e-25	4.36568e-23	PSAF	photosystem I subunit F	GO:0015995 chlorophyll biosynthetic process;GO:0006779 porphyrin-containing compound biosynthetic process;GO:0033014 tetrapyrrole biosynthetic process
AT1G28600	1.6474	0.00012818	0.000605964	AT1G28600	GDSL-like Lipase/Acylhydrolase superfamily protein	GO:0006576 biogenic amine metabolic process;GO:0071215 cellular response to abscisic acid stimulus;GO:0097306 cellular response to alcohol
AT1G23310	-2.67177	5.63049e-16	1.7624e-14	GGT1	glutamate:glyoxylate aminotransferase	GO:0006522 alanine metabolic process;GO:0006524 alanine catabolic process;GO:0009078 pyruvate family amino acid metabolic process
AT1G75400	1.16742	0.000111188	0.000531172	AT1G75400	RING/U-box superfamily protein	GO:1901565 organonitrogen compound catabolic process;GO:0009893 positive regulation of metabolic process;GO:0044248 cellular catabolic process
AT1G10588	7.60577	4.68724e-05	0.000243216	AT1G10588	Gibberellin-regulated family protein	GO:0008150 biological_process
AT1G77440	1.13628	5.40845e-05	0.000276865	PBC2	20S proteasome beta subunit C2	GO:0043161 proteasome-mediated ubiquitin-dependent protein catabolic process;GO:0010498 proteasomal protein catabolic process;GO:0006511 ubiquitin-dependent protein catabolic process
AT1G29170	-2.62814	0.041766	0.0917504	WAVE2	SCAR family protein	GO:0051125 regulation of actin nucleation;GO:0051127 positive regulation of actin nucleation;GO:0051495 positive regulation of cytoskeleton organization
AT1G33720	-4.03216	0.000285599	0.0012447	CYP76C6	cytochrome P450, family 76, subfamily C, polypeptide 6	GO:0008150 biological_process
AT1G61570	2.1865	9.22382e-07	6.92062e-06	TIM13	translocase of the inner mitochondrial membrane 13	GO:0043412 macromolecule modification;GO:0043170 macromolecule metabolic process;GO:0071704 organic substance metabolic process
AT1G68720	1.36111	0.000651249	0.00259283	TADA	tRNA arginine adenosine deaminase	GO:0002100 tRNA wobble adenosine to inosine editing;GO:0006382 adenosine to inosine editing;GO:0002097 tRNA wobble base modification
AT1G79870	1.00862	0.00914741	0.0254252	AT1G79870	D-isomer specific 2-hydroxyacid dehydrogenase family protein	GO:0009854 oxidative photosynthetic carbon pathway;GO:0009853 photorespiration;GO:0043094 cellular metabolic compound salvage
AT1G57790	-4.12785	2.67167e-05	0.000146287	AT1G57790	F-box family protein	GO:0051171 regulation of nitrogen compound metabolic process;GO:0080090 regulation of primary metabolic process;GO:0019222 regulation of metabolic process
AT1G70140	2.96966	0.00723082	0.0208766	FH8	formin 8	GO:0045010 actin nucleation;GO:0007015 actin filament organization;GO:0030036 actin cytoskeleton organization
AT1G30755	2.38952	1.27863e-06	9.3244e-06	AT1G30755	elongation factor G, putative (DUF668)	GO:0045927 positive regulation of growth;GO:0002237 response to molecule of bacterial origin;GO:0009751 response to salicylic acid
AT1G74160	-1.99469	0.00777052	0.0221173	TRM4	LONGIFOLIA protein	GO:0051513 regulation of monopolar cell growth;GO:0051510 regulation of unidimensional cell growth;GO:0022604 regulation of cell morphogenesis
AT1G70330	-1.39437	0.000678314	0.00268754	ENT1	equilibrative nucleotide transporter 1	GO:0015858 nucleoside transport;GO:1901642 nucleoside transmembrane transport;GO:1901264 carbohydrate derivative transport
AT1G17080	2.43889	9.9027e-10	1.32259e-08	AT1G17080	Ribosomal protein L18ae family	GO:0042546 cell wall biogenesis;GO:0071554 cell wall organization or biogenesis;GO:0006996 organelle organization
AT1G72030	-2.37885	4.08955e-05	0.000215083	AT1G72030	Acyl-CoA N-acyltransferases (NAT) superfamily protein	GO:0006474 N-terminal protein amino acid acetylation;GO:0018394 peptidyl-lysine acetylation;GO:0006473 protein acetylation
AT1G61060	6.89824	0.000631164	0.00252665	AT1G61060	F-box family protein	GO:0008150 biological_process
AT1G03210	-1.87406	0.000307361	0.00133111	AT1G03210	Phenazine biosynthesis PhzC/PhzF protein	GO:0009058 biosynthetic process;GO:0008152 metabolic process;GO:0008150 biological_process
AT1G02160	-2.24584	8.59318e-05	0.000420389	AT1G02160	Cox19 family protein (CHCH motif)	GO:0008150 biological_process
AT1G63930	3.39831	0.042865	0.0937234	ROH1	uncharacterized protein	GO:0048354 mucilage biosynthetic process involved in seed coat development;GO:0048359 mucilage metabolic process involved in seed coat development;GO:0010192 mucilage biosynthetic process
AT1G68590	-3.23522	1.15331e-05	6.89856e-05	PSRP3/1	Ribosomal protein PSRP-3/Ycf65	GO:0032544 plastid translation;GO:0009657 plastid organization;GO:0006412 translation
AT1G62170	7.98733	1.92287e-05	0.000108837	AT1G62170	Serine protease inhibitor (SERPIN) family protein	GO:0008150 biological_process
AT1G27670	-10.7771	5.74243e-16	1.79481e-14	AT1G27670	uncharacterized protein	GO:0008150 biological_process
AT1G79660	-2.12751	0.000119448	0.000567706	AT1G79660	ephrin-A3 protein	GO:0071310 cellular response to organic substance;GO:0007165 signal transduction;GO:0023052 signaling
AT1G70410	-5.60088	2.50377e-32	3.25429e-30	BCA4	beta carbonic anhydrase 4	GO:2000122 negative regulation of stomatal complex development;GO:0015976 carbon utilization;GO:2000038 regulation of stomatal complex development
AT1G24580	9.76163	3.5455e-11	5.98858e-10	AT1G24580	RING/U-box superfamily protein	GO:0009962 regulation of flavonoid biosynthetic process;GO:0009738 abscisic acid-activated signaling pathway;GO:0071482 cellular response to light stimulus
AT1G78915	-2.86316	0.0118618	0.0317685	AT1G78915	Tetratricopeptide repeat (TPR)-like superfamily protein	GO:0033013 tetrapyrrole metabolic process;GO:0018130 heterocycle biosynthetic process;GO:0019438 aromatic compound biosynthetic process
AT1G44100	-2.98894	4.63375e-10	6.52828e-09	AAP5	amino acid permease 5	GO:0015802 basic amino acid transport;GO:0003333 amino acid transmembrane transport;GO:0006865 amino acid transport
AT1G27008	7.76083	3.66654e-06	2.42914e-05	AT1G27008	uncharacterized protein	GO:0008150 biological_process
AT1G10060	-8.10856	1.63547e-21	9.6038e-20	BCAT-1	branched-chain amino acid transaminase 1	GO:0006552 leucine catabolic process;GO:0006574 valine catabolic process;GO:0006573 valine metabolic process
AT1G09800	2.47472	0.00451635	0.0139119	AT1G09800	Pseudouridine synthase family protein	GO:0001522 pseudouridine synthesis;GO:0040029 epigenetic regulation of gene expression;GO:0006338 chromatin remodeling
AT1G80760	-1.68095	0.0278658	0.065634	NIP6;1	NOD26-like intrinsic protein 6;1	GO:0010036 response to boron-containing substance;GO:0046713 borate transport;GO:0080029 cellular response to boron-containing substance levels
AT1G65960	-3.91251	4.08353e-27	3.73582e-25	GAD2	glutamate decarboxylase 2	GO:0006536 glutamate metabolic process;GO:0009064 glutamine family amino acid metabolic process;GO:0043648 dicarboxylic acid metabolic process
AT1G04750	1.51053	1.72337e-08	1.81231e-07	VAMP721	vesicle-associated membrane protein 721	GO:0009920 cell plate formation involved in plant-type cell wall biogenesis;GO:0000919 cell plate assembly;GO:0072659 protein localization to plasma membrane
AT1G14970	2.3155	0.000979301	0.0036984	AT1G14970	O-fucosyltransferase family protein	GO:0046394 carboxylic acid biosynthetic process;GO:0016053 organic acid biosynthetic process;GO:0009790 embryo development
AT1G13270	-1.835	2.15929e-05	0.000120998	MAP1C	methionine aminopeptidase 1B	GO:0031365 N-terminal protein amino acid modification;GO:0036211 protein modification process;GO:0043412 macromolecule modification
AT1G79820	-1.45934	0.00623272	0.0183605	SGB1	Major facilitator superfamily protein	GO:0055085 transmembrane transport;GO:0006810 transport;GO:0051234 establishment of localization
AT1G59910	1.50085	0.00770479	0.021967	AT1G59910	Actin-binding FH2 (formin homology 2) family protein	GO:0045010 actin nucleation;GO:0007015 actin filament organization;GO:0030036 actin cytoskeleton organization
AT1G13990	1.21623	0.000149524	0.000695148	AT1G13990	plant/protein	GO:0002213 defense response to insect;GO:0015994 chlorophyll metabolic process;GO:0006778 porphyrin-containing compound metabolic process
AT1G77770	1.97006	6.00247e-07	4.66966e-06	AT1G77770	forkhead box protein, putative (DUF1644)	GO:0008104 protein localization;GO:0070727 cellular macromolecule localization;GO:0033036 macromolecule localization
AT1G78490	-2.40885	0.000984321	0.00371243	CYP708A3	cytochrome P450, family 708, subfamily A, polypeptide 3
AT1G77450	2.05671	0.00139256	0.0050397	NAC032	NAC domain containing protein 32	GO:1902890 regulation of root hair elongation;GO:1900057 positive regulation of leaf senescence;GO:1900055 regulation of leaf senescence
AT1G49900	10.5269	3.56706e-15	1.02061e-13	AT1G49900	C2H2 type zinc finger transcription factor family	GO:0006355 regulation of DNA-templated transcription;GO:2001141 regulation of RNA biosynthetic process;GO:0051252 regulation of RNA metabolic process
AT1G06590	1.1994	0.00615924	0.0181667	AT1G06590	anaphase-promoting complex subunit	GO:0051053 negative regulation of DNA metabolic process;GO:0010948 negative regulation of cell cycle process;GO:0045786 negative regulation of cell cycle
AT1G18210	1.02784	0.0400841	0.0886894	AT1G18210	Calcium-binding EF-hand family protein	GO:0010150 leaf senescence;GO:0090693 plant organ senescence;GO:0048366 leaf development
AT1G60010	-3.61339	1.31584e-11	2.35109e-10	AT1G60010	D-ribose-binding periplasmic protein	GO:0009620 response to fungus;GO:0043207 response to external biotic stimulus;GO:0051707 response to other organism
AT1G25390	1.19541	0.00179153	0.00626552	AT1G25390	Protein kinase superfamily protein	GO:0016143 S-glycoside metabolic process;GO:0019757 glycosinolate metabolic process;GO:0019760 glucosinolate metabolic process
AT1G14410	-1.72499	0.0156565	0.0402476	WHY1	ssDNA-binding transcriptional regulator	GO:0032205 negative regulation of telomere maintenance;GO:0032211 negative regulation of telomere maintenance via telomerase;GO:1904357 negative regulation of telomere maintenance via telomere lengthening
AT1G24570	6.78355	0.0147107	0.0380921	AT1G24570	transmembrane protein, putative (DUF707)	GO:0009416 response to light stimulus;GO:0009314 response to radiation;GO:0009628 response to abiotic stimulus
AT1G49600	-1.75244	1.36689e-09	1.77879e-08	RBP47A	RNA-binding protein 47A	GO:0034605 cellular response to heat;GO:0003002 regionalization;GO:0007389 pattern specification process
AT1G15430	1.53175	3.25066e-07	2.65891e-06	AT1G15430	hypothetical protein (DUF1644)	GO:0009966 regulation of signal transduction;GO:0023051 regulation of signaling;GO:0010646 regulation of cell communication
AT1G21380	2.36213	1.49171e-07	1.30317e-06	AT1G21380	Target of Myb protein 1	GO:0043328 protein transport to vacuole involved in ubiquitin-dependent protein catabolic process via the multivesicular body sorting pathway;GO:0032511 late endosome to vacuole transport via multivesicular body sorting pathway;GO:0043162 ubiquitin-dependent protein catabolic process via the multivesicular body sorting pathway
AT1G66940	-7.54814	4.62865e-09	5.4241e-08	AT1G66940	kinase-like protein	GO:0000910 cytokinesis;GO:0009606 tropism;GO:0010817 regulation of hormone levels
AT1G17550	2.59262	1.51163e-05	8.811e-05	HAB2	homology to ABI2
AT1G03370	1.84434	6.49832e-09	7.39553e-08	AT1G03370	C2 calcium/lipid-binding and GRAM domain containing protein	GO:0009755 hormone-mediated signaling pathway;GO:0032870 cellular response to hormone stimulus;GO:0071495 cellular response to endogenous stimulus
AT1G52300	-1.06227	0.0155567	0.0400154	AT1G52300	Zinc-binding ribosomal protein family protein	GO:0009955 adaxial/abaxial pattern specification;GO:0003002 regionalization;GO:0007389 pattern specification process
AT1G10950	-1.61263	7.47914e-08	6.9165e-07	TMN1	transmembrane nine 1
AT1G04090	7.77022	1.79748e-05	0.000102501	AT1G04090	vacuolar sorting-associated protein (DUF946)	GO:0008150 biological_process
AT1G05360	1.1153	0.00179882	0.00628483	KMS2	vacuole membrane-like protein	GO:0010256 endomembrane system organization;GO:0016192 vesicle-mediated transport;GO:0006810 transport
AT1G21722	9.21195	3.47457e-10	5.00094e-09	AT1G21722	uncharacterized protein	GO:0008150 biological_process
AT1G18590	3.74178	6.67541e-38	1.28192e-35	SOT17	sulfotransferase 17	GO:0016144 S-glycoside biosynthetic process;GO:0019758 glycosinolate biosynthetic process;GO:0019761 glucosinolate biosynthetic process
AT1G02330	1.37607	0.0319702	0.0734509	AT1G02330	integrator complex subunit-like protein	GO:0055121 response to high fluence blue light stimulus by blue high-fluence system;GO:0031397 negative regulation of protein ubiquitination;GO:1901874 negative regulation of post-translational protein modification
AT1G32350	5.96009	9.87433e-12	1.79591e-10	AOX1D	alternative oxidase 1D
AT1G73620	-7.85317	7.16194e-06	4.47695e-05	AT1G73620	Pathogenesis-related thaumatin superfamily protein
AT1G06130	1.71524	0.000483813	0.00199747	GLX2-4	glyoxalase 2-4	GO:0006089 lactate metabolic process;GO:0019243 methylglyoxal catabolic process to D-lactate via S-lactoyl-glutathione;GO:0061727 methylglyoxal catabolic process to lactate
AT1G08770	1.33143	0.00628008	0.0184745	PRA1.E	prenylated RAB acceptor 1.E	GO:0016192 vesicle-mediated transport;GO:0006810 transport;GO:0051234 establishment of localization
AT1G79040	-3.07301	3.47822e-20	1.82166e-18	PSBR	photosystem II subunit R	GO:0010270 photosystem II oxygen evolving complex assembly;GO:0010207 photosystem II assembly;GO:0019684 photosynthesis, light reaction
AT1G58684	7.23458	1.45789e-05	8.52578e-05	AT1G58684	Ribosomal protein S5 family protein	GO:0008150 biological_process
AT1G05450	6.17733	0.0137054	0.0359651	AT1G05450	Bifunctional inhibitor/lipid-transfer protein/seed storage 2S albumin superfamily protein	GO:0019438 aromatic compound biosynthetic process;GO:1901362 organic cyclic compound biosynthetic process;GO:0098542 defense response to other organism
AT1G79360	-1.26718	0.000348937	0.00149627	OCT2	organic cation/carnitine transporter 2	GO:0055085 transmembrane transport;GO:1901565 organonitrogen compound catabolic process;GO:0044248 cellular catabolic process
AT1G11580	-2.08763	0.00798243	0.0226483	PMEPCRA	methylesterase PCR A	GO:0045490 pectin catabolic process;GO:0000272 polysaccharide catabolic process;GO:0045488 pectin metabolic process
AT1G12800	-3.08797	4.07795e-08	3.99604e-07	AT1G12800	Nucleic acid-binding, OB-fold-like protein	GO:0034337 RNA folding;GO:1901259 chloroplast rRNA processing;GO:0006364 rRNA processing
AT1G01390	6.11961	0.0109576	0.0297053	AT1G01390	UDP-Glycosyltransferase superfamily protein	GO:0006721 terpenoid metabolic process;GO:0006720 isoprenoid metabolic process;GO:0048580 regulation of post-embryonic development
AT1G28270	5.74858	0.0227531	0.0554165	RALFL4	ralf-like 4	GO:0080092 regulation of pollen tube growth;GO:0019722 calcium-mediated signaling;GO:0019932 second-messenger-mediated signaling
AT1G07360	1.5052	0.000628605	0.00251867	MAC5A	CCCH-type zinc fingerfamily protein with RNA-binding domain-containing protein	GO:0042742 defense response to bacterium;GO:0009617 response to bacterium;GO:0098542 defense response to other organism
AT1G13570	-2.31283	9.80415e-09	1.07447e-07	AT1G13570	F-box/RNI-like superfamily protein	GO:0010468 regulation of gene expression;GO:0010556 regulation of macromolecule biosynthetic process;GO:0060255 regulation of macromolecule metabolic process
AT1G10500	1.37223	2.75261e-05	0.000150217	CPISCA	chloroplast-localized ISCA-like protein	GO:0016226 iron-sulfur cluster assembly;GO:0031163 metallo-sulfur cluster assembly;GO:0006790 sulfur compound metabolic process
AT1G44446	-2.27208	0.000674471	0.0026733	CH1	Pheophorbide a oxygenase family protein with Rieske 2Fe-2S domain-containing protein	GO:0015995 chlorophyll biosynthetic process;GO:0006779 porphyrin-containing compound biosynthetic process;GO:0033014 tetrapyrrole biosynthetic process
AT1G49730	-5.34515	8.14064e-31	9.53439e-29	AT1G49730	Protein kinase superfamily protein	GO:0040007 growth;GO:0050793 regulation of developmental process;GO:0009888 tissue development
AT1G73885	-3.68386	2.60834e-20	1.37964e-18	AT1G73885	AT-rich interactive domain protein	GO:0008150 biological_process
AT1G76930	-5.05881	4.11539e-20	2.1344e-18	EXT4	extensin 4	GO:0009664 plant-type cell wall organization;GO:0071555 cell wall organization;GO:0045229 external encapsulating structure organization
AT1G77145	-4.75922	7.4185e-07	5.66784e-06	AT1G77145	transmembrane protein, putative (DUF506)	GO:0015996 chlorophyll catabolic process;GO:0046149 pigment catabolic process;GO:0006787 porphyrin-containing compound catabolic process
AT1G59950	8.70239	8.19546e-09	9.11247e-08	AT1G59950	NAD(P)-linked oxidoreductase superfamily protein	GO:0009723 response to ethylene;GO:0006970 response to osmotic stress;GO:0009737 response to abscisic acid
AT1G29720	-8.21538	0.000764118	0.00298204	AT1G29720	Leucine-rich repeat transmembrane protein kinase	GO:0016310 phosphorylation;GO:0006796 phosphate-containing compound metabolic process;GO:0006793 phosphorus metabolic process
AT1G52150	-1.2209	0.0130173	0.0343966	ATHB-15	Homeobox-leucine zipper family protein / lipid-binding START domain-containing protein	GO:0009953 dorsal/ventral pattern formation;GO:0048262 determination of dorsal/ventral asymmetry;GO:0048263 determination of dorsal identity
AT1G03350	1.85398	4.32625e-07	3.46035e-06	AT1G03350	BSD domain-containing protein	GO:0008150 biological_process
AT1G14490	7.93513	1.18248e-06	8.69167e-06	AT1G14490	Putative AT-hook DNA-binding family protein	GO:2000241 regulation of reproductive process;GO:0009416 response to light stimulus;GO:0009314 response to radiation
AT1G53750	2.49344	1.82236e-14	4.75464e-13	RPT1A	regulatory particle triple-A 1A	GO:0006511 ubiquitin-dependent protein catabolic process;GO:0019941 modification-dependent protein catabolic process;GO:0043632 modification-dependent macromolecule catabolic process
AT1G11940	2.97659	0.000160058	0.000739446	AT1G11940	Core-2/I-branching beta-1,6-N-acetylglucosaminyltransferase family protein	GO:0008610 lipid biosynthetic process;GO:0044255 cellular lipid metabolic process;GO:0048589 developmental growth
AT1G23500	7.48762	3.15219e-05	0.000170064	AT1G23500	GDSL-like Lipase/Acylhydrolase superfamily protein	GO:0008150 biological_process
AT1G67265	-8.54851	2.87901e-11	4.91738e-10	RTFL21	ROTUNDIFOLIA like 21	GO:0008285 negative regulation of cell population proliferation;GO:0042127 regulation of cell population proliferation;GO:0048523 negative regulation of cellular process
AT1G72310	-2.59434	0.000404037	0.00170409	ATL3	RING/U-box superfamily protein	GO:0016567 protein ubiquitination;GO:0032446 protein modification by small protein conjugation;GO:0070647 protein modification by small protein conjugation or removal
AT1G32190	-5.08511	0.000101876	0.000491757	AT1G32190	alpha/beta-Hydrolases superfamily protein	GO:0043414 macromolecule methylation;GO:0032259 methylation;GO:0048532 anatomical structure arrangement
AT1G61870	1.55111	0.0136233	0.0357718	PPR336	pentatricopeptide repeat 336	GO:0016070 RNA metabolic process;GO:0090304 nucleic acid metabolic process;GO:0006139 nucleobase-containing compound metabolic process
AT1G08490	1.85113	3.20095e-07	2.62227e-06	CPNIFS	chloroplastic NIFS-like cysteine desulfurase	GO:0018282 metal incorporation into metallo-sulfur cluster;GO:0018283 iron incorporation into metallo-sulfur cluster;GO:0010269 response to selenium ion
AT1G69530	-3.47157	3.75556e-09	4.48228e-08	EXPA1	expansin A1	GO:0009831 plant-type cell wall modification involved in multidimensional cell growth;GO:0042547 cell wall modification involved in multidimensional cell growth;GO:0006949 syncytium formation
AT1G03250	1.16609	0.0445348	0.0965819	AT1G03250	R3H domain protein	GO:0009267 cellular response to starvation;GO:0031669 cellular response to nutrient levels;GO:0042594 response to starvation
AT1G33400	-2.7393	0.0130313	0.0344249	TPR9	Tetratricopeptide repeat (TPR)-like superfamily protein	GO:0018205 peptidyl-lysine modification;GO:0018193 peptidyl-amino acid modification;GO:0036211 protein modification process
AT1G64500	4.0448	1.96799e-05	0.000111125	AT1G64500	Glutaredoxin family protein	GO:0009902 chloroplast relocation;GO:0051667 establishment of plastid localization;GO:0051017 actin filament bundle assembly
AT1G50360	2.19445	5.82147e-07	4.54211e-06	VIIIA	P-loop containing nucleoside triphosphate hydrolases superfamily protein	GO:0030048 actin filament-based movement;GO:0030029 actin filament-based process;GO:0009987 cellular process
AT1G22330	-5.64119	7.75722e-09	8.67084e-08	AT1G22330	RNA-binding (RRM/RBD/RNP motifs) family protein	GO:0071669 plant-type cell wall organization or biogenesis;GO:0016049 cell growth;GO:0032787 monocarboxylic acid metabolic process
AT1G49910	8.07946	1.04076e-10	1.63363e-09	BUB3.2	Transducin/WD40 repeat-like superfamily protein
AT1G03600	-5.74234	4.19828e-45	1.20933e-42	PSB27	photosystem II family protein	GO:0071484 cellular response to light intensity;GO:0010206 photosystem II repair;GO:0030091 protein repair
AT1G53280	1.31895	0.00122355	0.00449445	DJ1B	Class I glutamine amidotransferase-like superfamily protein
AT1G13340	5.08267	9.01922e-09	9.95617e-08	AT1G13340	Regulator of Vps4 activity in the MVB pathway protein	GO:0015031 protein transport;GO:0045184 establishment of protein localization;GO:0071705 nitrogen compound transport
AT1G54290	1.28588	0.0135782	0.0356708	AT1G54290	Translation initiation factor SUI1 family protein	GO:0006413 translational initiation;GO:0006412 translation;GO:0043043 peptide biosynthetic process
AT1G43580	-2.6346	6.56982e-14	1.59825e-12	AT1G43580	Sphingomyelin synthetase family protein
AT1G07260	-1.50092	0.0385308	0.0858406	UGT71C3	UDP-glucosyl transferase 71C3	GO:0010113 negative regulation of systemic acquired resistance;GO:0010112 regulation of systemic acquired resistance;GO:0002832 negative regulation of response to biotic stimulus
AT1G66920	-2.32458	0.00102617	0.0038517	AT1G66920	Protein kinase superfamily protein	GO:0016310 phosphorylation;GO:0031347 regulation of defense response;GO:0050832 defense response to fungus
AT1G12220	-1.75349	0.00277021	0.0091254	RPS5	Disease resistance protein (CC-NBS-LRR class) family	GO:0009626 plant-type hypersensitive response;GO:0034050 programmed cell death induced by symbiont;GO:0051702 biological process involved in interaction with symbiont
AT1G72520	2.43822	7.13363e-06	4.46234e-05	LOX4	PLAT/LH2 domain-containing lipoxygenase family protein	GO:0080086 stamen filament development;GO:0009901 anther dehiscence;GO:0031408 oxylipin biosynthetic process
AT1G30890	1.16098	0.000674296	0.00267311	AT1G30890	Integral membrane HRF1 family protein	GO:0006888 endoplasmic reticulum to Golgi vesicle-mediated transport;GO:0048193 Golgi vesicle transport;GO:0046907 intracellular transport
AT1G32880	11.4812	1.03368e-18	4.4603e-17	AT1G32880	ARM repeat superfamily protein	GO:0015031 protein transport;GO:0045184 establishment of protein localization;GO:0071705 nitrogen compound transport
AT1G74840	-1.60289	0.000299382	0.00129972	AT1G74840	Homeodomain-like superfamily protein
AT1G74670	-10.1263	1.28532e-10	1.97533e-09	GASA6	Gibberellin-regulated family protein	GO:0009831 plant-type cell wall modification involved in multidimensional cell growth;GO:0042547 cell wall modification involved in multidimensional cell growth;GO:0009750 response to fructose
AT1G14280	-3.62585	4.98238e-05	0.000257403	PKS2	phytochrome kinase substrate 2	GO:0009638 phototropism;GO:0009606 tropism;GO:0009637 response to blue light
AT1G49405	3.24489	0.00703976	0.0203885	AT1G49405	Uncharacterized protein family (UPF0497)	GO:0008150 biological_process
AT1G13480	6.04987	2.11895e-08	2.19047e-07	AT1G13480	hypothetical protein (DUF1262)	GO:0008150 biological_process
AT1G62960	-1.47306	0.00020847	0.000939679	ACS10	ACC synthase 10	GO:0006520 amino acid metabolic process;GO:0019752 carboxylic acid metabolic process;GO:0043436 oxoacid metabolic process
AT1G17180	5.89643	0.0244087	0.0587439	GSTU25	glutathione S-transferase TAU 25	GO:0018973 trinitrotoluene metabolic process;GO:0018974 2,4,6-trinitrotoluene metabolic process;GO:0019326 nitrotoluene metabolic process
AT1G17345	-1.62407	0.0460153	0.0991677	AT1G17345	SAUR-like auxin-responsive protein family	GO:0009733 response to auxin;GO:0009725 response to hormone;GO:0009719 response to endogenous stimulus
AT1G51940	-6.35141	3.02823e-30	3.4335e-28	LYK3	protein kinase family protein / peptidoglycan-binding LysM domain-containing protein	GO:0009789 positive regulation of abscisic acid-activated signaling pathway;GO:0031348 negative regulation of defense response;GO:0009967 positive regulation of signal transduction
AT1G55180	1.50324	0.0357341	0.0805357	PLDEPSILON	phospholipase D alpha 4	GO:0045848 positive regulation of nitrogen utilization;GO:0032106 positive regulation of response to extracellular stimulus;GO:0032109 positive regulation of response to nutrient levels
AT1G19720	-2.67924	0.00696419	0.0202026	AT1G19720	Pentatricopeptide repeat (PPR-like) superfamily protein	GO:0009451 RNA modification;GO:0043412 macromolecule modification;GO:0016070 RNA metabolic process
AT1G33240	-5.15378	4.25052e-18	1.68097e-16	GTL1	GT-2-like 1	GO:0032876 negative regulation of DNA endoreduplication;GO:0008156 negative regulation of DNA replication;GO:2000104 negative regulation of DNA-templated DNA replication
AT1G03110	2.79542	4.14636e-09	4.91567e-08	TRM82	Transducin/WD40 repeat-like superfamily protein	GO:0008618 7-methylguanosine metabolic process;GO:0036265 RNA (guanine-N7)-methylation;GO:1901068 guanosine-containing compound metabolic process
AT1G15060	1.20926	0.000256692	0.00113214	AT1G15060	alpha/beta hydrolase family protein	GO:0009642 response to light intensity;GO:0009966 regulation of signal transduction;GO:0023051 regulation of signaling
AT1G61200	7.51216	4.0534e-05	0.000213391	AT1G61200	homeobox-leucine zipper protein-like protein	GO:0008150 biological_process
AT1G61800	4.23469	7.77842e-05	0.00038443	GPT2	glucose-6-phosphate/phosphate translocator 2	GO:0015712 hexose phosphate transport;GO:0015760 glucose-6-phosphate transport;GO:0015714 phosphoenolpyruvate transport
AT1G52720	-4.27938	4.30395e-05	0.000225081	AT1G52720	uncharacterized protein	GO:0048532 anatomical structure arrangement;GO:0009072 aromatic amino acid metabolic process;GO:0009867 jasmonic acid mediated signaling pathway
AT1G16170	-4.22866	1.13123e-05	6.79054e-05	AT1G16170	ephrin-A3 protein	GO:0051128 regulation of cellular component organization;GO:0065003 protein-containing complex assembly;GO:0065008 regulation of biological quality
AT1G69710	7.87441	2.60137e-06	1.77784e-05	AT1G69710	Regulator of chromosome condensation (RCC1) family with FYVE zinc finger domain-containing protein	GO:0008150 biological_process
AT1G71720	-2.82292	3.84908e-06	2.53701e-05	PDE338	Nucleic acid-binding proteins superfamily	GO:0045727 positive regulation of translation;GO:0043489 RNA stabilization;GO:1902369 negative regulation of RNA catabolic process
AT1G32410	1.46432	1.89176e-05	0.000107275	AT1G32410	Vacuolar protein sorting 55 (VPS55) family protein	GO:0031668 cellular response to extracellular stimulus;GO:0071496 cellular response to external stimulus;GO:0009991 response to extracellular stimulus
AT1G52280	-1.76023	0.00122201	0.00448954	RABG3d	RAB GTPase homolog G3D	GO:0009867 jasmonic acid mediated signaling pathway;GO:0006576 biogenic amine metabolic process;GO:0071395 cellular response to jasmonic acid stimulus
AT1G68530	-6.84878	3.22024e-41	7.38092e-39	KCS6	3-ketoacyl-CoA synthase 6	GO:0010025 wax biosynthetic process;GO:0010166 wax metabolic process;GO:1901570 fatty acid derivative biosynthetic process
AT1G43190	-1.60873	0.00243861	0.00817062	PTB3	polypyrimidine tract-binding protein 3	GO:0043484 regulation of RNA splicing;GO:0006417 regulation of translation;GO:0034248 regulation of amide metabolic process
AT1G06290	1.58057	2.57845e-07	2.15201e-06	ACX3	acyl-CoA oxidase 3	GO:0033540 fatty acid beta-oxidation using acyl-CoA oxidase;GO:0051791 medium-chain fatty acid metabolic process;GO:0006635 fatty acid beta-oxidation
AT1G03590	-1.53426	0.00027373	0.00119959	AT1G03590	Protein phosphatase 2C family protein
AT1G75600	3.43455	0.00227483	0.00768833	AT1G75600	Histone superfamily protein	GO:0009408 response to heat;GO:0034654 nucleobase-containing compound biosynthetic process;GO:0018130 heterocycle biosynthetic process
AT1G15690	-3.12829	1.26541e-19	6.13034e-18	AVP1	Inorganic H pyrophosphatase family protein	GO:0010248 establishment or maintenance of transmembrane electrochemical gradient;GO:2000904 regulation of starch metabolic process;GO:0052546 cell wall pectin metabolic process
AT1G05730	4.13637	0.00585058	0.0174056	AT1G05730	FAM136A-like protein (DUF842)	GO:0008150 biological_process
AT1G80950	1.0476	0.0140341	0.0366841	AT1G80950	Phospholipid/glycerol acyltransferase family protein	GO:0000038 very long-chain fatty acid metabolic process;GO:0006644 phospholipid metabolic process;GO:0006631 fatty acid metabolic process
AT1G26830	1.22696	0.0148433	0.0383933	CUL3	cullin 3	GO:0009960 endosperm development;GO:0009911 positive regulation of flower development;GO:2000243 positive regulation of reproductive process
AT1G27730	1.91964	4.11818e-08	4.0286e-07	STZ	salt tolerance zinc finger	GO:0035264 multicellular organism growth;GO:0010117 photoprotection;GO:0010200 response to chitin
AT1G21720	1.35645	1.46026e-06	1.04796e-05	PBC1	proteasome beta subunit C1	GO:0043161 proteasome-mediated ubiquitin-dependent protein catabolic process;GO:0010498 proteasomal protein catabolic process;GO:0006511 ubiquitin-dependent protein catabolic process
AT1G20510	3.17023	6.0048e-12	1.12279e-10	OPCL1	OPC-8:0 CoA ligase1	GO:0009695 jasmonic acid biosynthetic process;GO:0042759 long-chain fatty acid biosynthetic process;GO:0009694 jasmonic acid metabolic process
AT1G61170	-2.20634	0.0370269	0.0829757	AT1G61170	uncharacterized protein	GO:0090558 plant epidermis development;GO:0071554 cell wall organization or biogenesis;GO:0006629 lipid metabolic process
AT1G26380	6.42805	8.16838e-20	4.04518e-18	AT1G26380	FAD-binding Berberine family protein	GO:0071456 cellular response to hypoxia;GO:0036294 cellular response to decreased oxygen levels;GO:0071453 cellular response to oxygen levels
AT1G15780	1.55698	8.95648e-05	0.00043658	NRB4	mediator of RNA polymerase II transcription subunit 15a-like protein	GO:0045723 positive regulation of fatty acid biosynthetic process;GO:0045923 positive regulation of fatty acid metabolic process;GO:0042304 regulation of fatty acid biosynthetic process
AT1G72730	1.42488	0.00260036	0.00864193	AT1G72730	DEA(D/H)-box RNA helicase family protein
AT1G77840	2.42752	2.91991e-13	6.51054e-12	AT1G77840	Translation initiation factor IF2/IF5
AT1G08845	1.8056	0.000131278	0.000619316	AT1G08845	Ribosomal L18p/L5e family protein	GO:0006412 translation;GO:0043043 peptide biosynthetic process;GO:0006518 peptide metabolic process
AT1G72050	1.42273	0.0103723	0.0283093	TFIIIA	transcription factor IIIA
AT1G24148	-4.78408	4.62724e-05	0.000240278	AT1G24148	uncharacterized protein	GO:0008150 biological_process
AT1G77520	-6.76473	0.00159322	0.00566681	AT1G77520	O-methyltransferase family protein
AT1G75390	-6.53166	5.3327e-10	7.44901e-09	bZIP44	basic leucine-zipper 44	GO:0009845 seed germination;GO:0090351 seedling development;GO:0006355 regulation of DNA-templated transcription
AT1G62510	-10.1509	4.22599e-15	1.19948e-13	AT1G62510	Bifunctional inhibitor/lipid-transfer protein/seed storage 2S albumin superfamily protein	GO:0009414 response to water deprivation;GO:0009415 response to water;GO:0001101 response to acid chemical
AT1G73830	-5.77786	1.72881e-12	3.46021e-11	BEE3	BR enhanced expression 3	GO:0006351 DNA-templated transcription;GO:0032774 RNA biosynthetic process;GO:0034654 nucleobase-containing compound biosynthetic process
AT1G28530	1.98572	0.00613453	0.0181113	AT1G28530	deneddylase	GO:1903866 palisade mesophyll development;GO:0090391 granum assembly;GO:0010027 thylakoid membrane organization
AT1G15750	-1.37297	5.6579e-07	4.42745e-06	TPL	Transducin family protein / WD-40 repeat family protein	GO:0010072 primary shoot apical meristem specification;GO:0090421 embryonic meristem initiation;GO:0048508 embryonic meristem development
AT1G76490	-1.16431	0.000448246	0.00186618	HMG1	hydroxy methylglutaryl CoA reductase 1	GO:0019287 isopentenyl diphosphate biosynthetic process, mevalonate pathway;GO:0009240 isopentenyl diphosphate biosynthetic process;GO:0046490 isopentenyl diphosphate metabolic process
AT1G31010	2.69965	0.0135804	0.0356722	OSB4	organellar single-stranded DNA binding protein 4	GO:0006260 DNA replication;GO:0006259 DNA metabolic process;GO:0090304 nucleic acid metabolic process
AT1G56270	6.36615	0.0127008	0.0336772	AT1G56270	RPB1a	GO:0009664 plant-type cell wall organization;GO:0071555 cell wall organization;GO:0045229 external encapsulating structure organization
AT1G10230	3.22589	0.00829041	0.0234064	SK18	E3 ubiquitin ligase SCF complex subunit SKP1/ASK1 family protein	GO:0016567 protein ubiquitination;GO:0032446 protein modification by small protein conjugation;GO:0070647 protein modification by small protein conjugation or removal
AT1G68200	7.66957	2.3856e-05	0.000132219	AT1G68200	Zinc finger C-x8-C-x5-C-x3-H type family protein	GO:0006355 regulation of DNA-templated transcription;GO:2001141 regulation of RNA biosynthetic process;GO:0051252 regulation of RNA metabolic process
AT1G68840	-1.17253	0.00297587	0.00969934	RAV2	uncharacterized protein	GO:0045892 negative regulation of DNA-templated transcription;GO:1902679 negative regulation of RNA biosynthetic process;GO:0051253 negative regulation of RNA metabolic process
AT1G55490	-2.68976	5.06349e-08	4.87504e-07	CPN60B	chaperonin 60 beta	GO:0051084 'de novo' post-translational protein folding;GO:0051085 chaperone cofactor-dependent protein refolding;GO:0006458 'de novo' protein folding
AT1G76530	7.08476	0.000201974	0.000912909	AT1G76530	Auxin efflux carrier family protein	GO:0080162 endoplasmic reticulum to cytosol auxin transport;GO:0060918 auxin transport;GO:0009914 hormone transport
AT1G51450	1.68305	0.0270829	0.0640584	TRO	TRAUCO	GO:0060776 simple leaf morphogenesis;GO:0009965 leaf morphogenesis;GO:0010016 shoot system morphogenesis
AT1G19520	1.98897	6.0635e-05	0.000307006	NFD5	pentatricopeptide (PPR) repeat-containing protein	GO:0000741 karyogamy;GO:0010197 polar nucleus fusion;GO:0009559 embryo sac central cell differentiation
AT1G72650	-1.48537	0.000816673	0.00315423	TRFL6	TRF-like 6	GO:0008150 biological_process
AT1G01580	-6.5598	0.000139263	0.000652568	FRO2	ferric reduction oxidase 2	GO:0033214 siderophore-dependent iron import into cell;GO:1901678 iron coordination entity transport;GO:0033212 iron import into cell
AT1G54773	3.10654	0.00657683	0.0192201	AT1G54773	uncharacterized protein	GO:0008150 biological_process
AT1G11545	-5.19889	2.76015e-08	2.79519e-07	XTH8	xyloglucan endotransglucosylase/hydrolase 8	GO:0010411 xyloglucan metabolic process;GO:0010410 hemicellulose metabolic process;GO:0010383 cell wall polysaccharide metabolic process
AT1G14345	-3.54005	0.00305167	0.00990096	AT1G14345	NAD(P)-linked oxidoreductase superfamily protein	GO:0019684 photosynthesis, light reaction;GO:0008299 isoprenoid biosynthetic process;GO:0015994 chlorophyll metabolic process
AT1G67370	7.25167	0.00010715	0.00051453	ASY1	DNA-binding HORMA family protein	GO:0007130 synaptonemal complex assembly;GO:0070193 synaptonemal complex organization;GO:0051026 chiasma assembly
AT1G67550	-1.71781	0.0237894	0.0575721	URE	urease	GO:0043419 urea catabolic process;GO:0019627 urea metabolic process;GO:0043605 amide catabolic process
AT1G01170	-3.66128	0.0004482	0.00186618	AT1G01170	ozone-responsive stress-like protein (DUF1138)	GO:0008150 biological_process
AT1G31600	-1.23683	0.00135007	0.00490342	TRM9	RNA-binding (RRM/RBD/RNP motifs) family protein	GO:0002098 tRNA wobble uridine modification;GO:0002097 tRNA wobble base modification;GO:0070988 demethylation
AT1G77380	-1.3439	0.020642	0.0509384	AAP3	amino acid permease 3	GO:0015802 basic amino acid transport;GO:0003333 amino acid transmembrane transport;GO:0006865 amino acid transport
AT1G75710	-6.04007	4.86058e-09	5.68027e-08	AT1G75710	C2H2-like zinc finger protein	GO:0071367 cellular response to brassinosteroid stimulus;GO:0009741 response to brassinosteroid;GO:0071407 cellular response to organic cyclic compound
AT1G17745	3.83218	9.04246e-10	1.21685e-08	PGDH	D-3-phosphoglycerate dehydrogenase	GO:0006564 L-serine biosynthetic process;GO:0006563 L-serine metabolic process;GO:0009070 serine family amino acid biosynthetic process
AT1G49975	-3.66765	0.00228502	0.00771786	AT1G49975	photosystem I reaction center subunit N	GO:0009416 response to light stimulus;GO:0009314 response to radiation;GO:0009628 response to abiotic stimulus
AT1G49470	-3.36744	0.0214428	0.0526827	AT1G49470	transmembrane epididymal protein (DUF716)	GO:0009416 response to light stimulus;GO:0009314 response to radiation;GO:0009628 response to abiotic stimulus
AT1G54080	1.16748	0.0097876	0.0269064	UBP1A	oligouridylate-binding protein 1A	GO:0009812 flavonoid metabolic process;GO:0009611 response to wounding;GO:0016070 RNA metabolic process
AT1G12930	-2.21847	2.41878e-06	1.66265e-05	AT1G12930	ARM repeat superfamily protein
AT1G31350	-1.98146	0.00052576	0.00214408	KUF1	KAR-UP F-box 1	GO:0016567 protein ubiquitination;GO:0032446 protein modification by small protein conjugation;GO:0070647 protein modification by small protein conjugation or removal
AT1G48410	-1.54886	0.00248279	0.00830168	AGO1	Stabilizer of iron transporter SufD / Polynucleotidyl transferase	GO:0010589 leaf proximal/distal pattern formation;GO:0048830 adventitious root development;GO:0009954 proximal/distal pattern formation
AT1G08890	-5.14097	1.24475e-36	2.24856e-34	AT1G08890	Major facilitator superfamily protein
AT1G50450	-2.43946	6.05224e-08	5.71345e-07	AT1G50450	Saccharopine dehydrogenase	GO:0010380 regulation of chlorophyll biosynthetic process;GO:1901463 regulation of tetrapyrrole biosynthetic process;GO:0090056 regulation of chlorophyll metabolic process
AT1G62730	2.26927	0.0422886	0.092652	AT1G62730	Terpenoid synthases superfamily protein	GO:0009058 biosynthetic process;GO:0008152 metabolic process;GO:0008150 biological_process
AT1G79430	-3.60989	0.0246236	0.059181	APL	Homeodomain-like superfamily protein	GO:0010088 phloem development;GO:0010089 xylem development;GO:0010087 phloem or xylem histogenesis
AT1G78690	-1.61594	0.0158067	0.0405897	At1g78690p	Phospholipid/glycerol acyltransferase family protein	GO:0006650 glycerophospholipid metabolic process;GO:0046486 glycerolipid metabolic process;GO:0006644 phospholipid metabolic process
AT1G72120	2.31123	9.13867e-05	0.000445053	AT1G72120	Major facilitator superfamily protein
AT1G09560	1.62744	8.13972e-06	5.02626e-05	GLP5	germin-like protein 5	GO:0010497 plasmodesmata-mediated intercellular transport;GO:0010496 intercellular transport;GO:2000280 regulation of root development
AT1G49610	7.84451	1.07643e-05	6.49456e-05	AT1G49610	F-box family protein	GO:0008150 biological_process
AT1G08940	3.27096	5.04381e-09	5.87507e-08	AT1G08940	Phosphoglycerate mutase family protein	GO:0009723 response to ethylene;GO:0009755 hormone-mediated signaling pathway;GO:0071396 cellular response to lipid
AT1G10820	-1.5289	0.0250597	0.0599857	AT1G10820	hypothetical protein (DUF3755)	GO:0010468 regulation of gene expression;GO:0009059 macromolecule biosynthetic process;GO:0010556 regulation of macromolecule biosynthetic process
AT1G61065	1.25283	0.034128	0.0775723	AT1G61065	1,3-beta-glucan synthase component (DUF1218)	GO:0009867 jasmonic acid mediated signaling pathway;GO:0071395 cellular response to jasmonic acid stimulus;GO:0071398 cellular response to fatty acid
AT1G78780	-2.48531	0.00270291	0.00893123	AT1G78780	pathogenesis-related family protein	GO:0008150 biological_process
AT1G73730	2.66029	0.0142198	0.0370599	EIL3	ETHYLENE-INSENSITIVE3-like 3	GO:0009970 cellular response to sulfate starvation;GO:0042762 regulation of sulfur metabolic process;GO:0009873 ethylene-activated signaling pathway
AT1G14960	-6.06247	0.00336009	0.0107721	AT1G14960	Polyketide cyclase/dehydrase and lipid transport superfamily protein	GO:0010015 root morphogenesis;GO:1905392 plant organ morphogenesis;GO:0048589 developmental growth
AT1G06080	-7.36268	1.88441e-05	0.000106944	ADS1	delta 9 desaturase 1	GO:0042761 very long-chain fatty acid biosynthetic process;GO:0006636 unsaturated fatty acid biosynthetic process;GO:0033559 unsaturated fatty acid metabolic process
AT1G02405	7.65808	0.00167886	0.00593179	AT1G02405	proline-rich family protein	GO:0009414 response to water deprivation;GO:0009415 response to water;GO:0001101 response to acid chemical
AT1G11810	6.23654	0.00630732	0.0185432	AT1G11810	F-box associated ubiquitination effector family protein	GO:0008150 biological_process
AT1G76110	-6.64629	2.75744e-09	3.38191e-08	AT1G76110	HMG (high mobility group) box protein with ARID/BRIGHT DNA-binding domain-containing protein	GO:0000741 karyogamy;GO:0010197 polar nucleus fusion;GO:0009559 embryo sac central cell differentiation
AT1G34760	-1.4554	0.0343587	0.0779969	GRF11	general regulatory factor 11
AT1G21460	-3.26823	1.95622e-05	0.000110578	SWEET1	Nodulin MtN3 family protein	GO:0051260 protein homooligomerization;GO:0051259 protein complex oligomerization;GO:0065003 protein-containing complex assembly
AT1G63440	3.1827	0.0030997	0.0100393	HMA5	heavy metal atpase 5	GO:0010273 detoxification of copper ion;GO:1990169 stress response to copper ion;GO:0061687 detoxification of inorganic compound
AT1G18460	-1.1776	0.018617	0.0466925	AT1G18460	alpha/beta-Hydrolases superfamily protein	GO:0015995 chlorophyll biosynthetic process;GO:0006779 porphyrin-containing compound biosynthetic process;GO:0033014 tetrapyrrole biosynthetic process
AT1G04970	2.11054	3.38851e-10	4.88366e-09	AT1G04970	lipid-binding serum glycoprotein family protein	GO:1903409 reactive oxygen species biosynthetic process;GO:0072593 reactive oxygen species metabolic process;GO:0010468 regulation of gene expression
AT1G58290	-1.83371	0.000174643	0.000802132	HEMA1	Glutamyl-tRNA reductase family protein	GO:0006782 protoporphyrinogen IX biosynthetic process;GO:0046501 protoporphyrinogen IX metabolic process;GO:0006783 heme biosynthetic process
AT1G32730	3.23337	0.00267979	0.00887287	AT1G32730	electron carrier/iron ion-binding protein	GO:1903046 meiotic cell cycle process;GO:0051321 meiotic cell cycle;GO:0019953 sexual reproduction
AT1G02100	-1.25798	0.00970839	0.0267128	SBI1	Leucine carboxyl methyltransferase	GO:1900458 negative regulation of brassinosteroid mediated signaling pathway;GO:1900457 regulation of brassinosteroid mediated signaling pathway;GO:0009968 negative regulation of signal transduction
AT1G68130	-3.34104	9.48026e-05	0.000459798	IDD14	indeterminate(ID)-domain 14	GO:0010601 positive regulation of auxin biosynthetic process;GO:0046886 positive regulation of hormone biosynthetic process;GO:0090355 positive regulation of auxin metabolic process
AT1G72130	-2.35437	2.14955e-10	3.18636e-09	AT1G72130	Major facilitator superfamily protein	GO:0015706 nitrate transmembrane transport;GO:1902025 nitrate import;GO:0098661 inorganic anion transmembrane transport
AT1G43160	3.66554	0.00040288	0.00169987	RAP2.6	uncharacterized protein	GO:0034605 cellular response to heat;GO:0009658 chloroplast organization;GO:0009657 plastid organization
AT1G79810	1.43966	5.62113e-06	3.58528e-05	TED3	Pex2/Pex12 N-terminal domain-containing protein / zinc finger (C3HC4-type RING finger) family protein	GO:0006513 protein monoubiquitination;GO:0016558 protein import into peroxisome matrix;GO:0015919 peroxisomal membrane transport
AT1G77500	1.88473	9.45929e-05	0.000459094	AT1G77500	DUF630 family protein, putative (DUF630 and DUF632)	GO:0009755 hormone-mediated signaling pathway;GO:0071396 cellular response to lipid;GO:0031347 regulation of defense response
AT1G05370	-7.15446	0.00068351	0.00270505	AT1G05370	Sec14p-like phosphatidylinositol transfer family protein	GO:0000910 cytokinesis;GO:1903046 meiotic cell cycle process;GO:0010073 meristem maintenance
AT1G68630	7.01004	0.000416581	0.00175076	AT1G68630	PLAC8 family protein	GO:0008150 biological_process
AT1G57540	-1.32086	0.00835759	0.0235805	AT1G57540	40S ribosomal protein	GO:1901565 organonitrogen compound catabolic process;GO:0044248 cellular catabolic process;GO:1901575 organic substance catabolic process
AT1G52450	5.82203	0.0251068	0.0600579	AT1G52450	Ubiquitin carboxyl-terminal hydrolase-related protein	GO:0016070 RNA metabolic process;GO:0090304 nucleic acid metabolic process;GO:0006139 nucleobase-containing compound metabolic process
AT1G45474	-2.6947	5.21982e-20	2.66824e-18	Lhca5	photosystem I light harvesting complex protein 5	GO:0009768 photosynthesis, light harvesting in photosystem I;GO:0009645 response to low light intensity stimulus;GO:0009765 photosynthesis, light harvesting
AT1G23080	-9.47353	1.63483e-39	3.41647e-37	PIN7	Auxin efflux carrier family protein	GO:0071467 cellular response to pH;GO:0071469 cellular response to alkaline pH;GO:0010446 response to alkaline pH
AT1G73930	1.15408	0.000588756	0.00237015	AT1G73930	polarity axis stabilization protein	GO:0008150 biological_process
AT1G04760	6.80268	0.00244152	0.00817574	VAMP726	vesicle-associated membrane protein 726	GO:0000045 autophagosome assembly;GO:1905037 autophagosome organization;GO:0016236 macroautophagy
AT1G56560	2.25987	6.83078e-07	5.24891e-06	A/N-InvA	Plant neutral invertase family protein	GO:0005987 sucrose catabolic process;GO:0046352 disaccharide catabolic process;GO:0009313 oligosaccharide catabolic process
AT1G68600	-3.12639	0.00498817	0.0151659	AT1G68600	aluminum activated malate transporter family protein	GO:0015743 malate transport;GO:0015740 C4-dicarboxylate transport;GO:0006835 dicarboxylic acid transport
AT1G19860	2.3679	8.65188e-09	9.59539e-08	AT1G19860	Zinc finger C-x8-C-x5-C-x3-H type family protein	GO:0042752 regulation of circadian rhythm;GO:0051301 cell division;GO:0007049 cell cycle
AT1G05910	2.20508	2.75554e-06	1.87539e-05	AT1G05910	cell division cycle protein 48-related / CDC48-like protein	GO:0080111 DNA demethylation;GO:0035510 DNA dealkylation;GO:0070988 demethylation
AT1G12810	2.38599	7.81235e-05	0.000385928	AT1G12810	proline-rich family protein	GO:0006082 organic acid metabolic process;GO:0010035 response to inorganic substance;GO:0033993 response to lipid
AT1G59590	1.6646	1.76076e-05	0.000100596	ZCF37	ZCF37	GO:0002237 response to molecule of bacterial origin;GO:0071407 cellular response to organic cyclic compound;GO:0009751 response to salicylic acid
AT1G67720	-2.40597	0.00199819	0.00689548	AT1G67720	Leucine-rich repeat protein kinase family protein	GO:0010087 phloem or xylem histogenesis;GO:0016310 phosphorylation;GO:0006796 phosphate-containing compound metabolic process
AT1G01990	1.00364	0.00199433	0.0068859	AT1G01990	uncharacterized protein
AT1G05675	4.35908	9.74445e-08	8.82209e-07	AT1G05675	UDP-Glycosyltransferase superfamily protein	GO:0071446 cellular response to salicylic acid stimulus;GO:0071407 cellular response to organic cyclic compound;GO:0009751 response to salicylic acid
AT1G17170	6.50685	0.000246158	0.00108997	GSTU24	glutathione S-transferase TAU 24	GO:0018973 trinitrotoluene metabolic process;GO:0018974 2,4,6-trinitrotoluene metabolic process;GO:0019326 nitrotoluene metabolic process
AT1G61290	6.60274	0.00158493	0.00564201	SYP124	syntaxin of plants 124	GO:0061025 membrane fusion;GO:0061024 membrane organization;GO:0009860 pollen tube growth
AT1G18870	-7.95803	1.24913e-05	7.42306e-05	ICS2	isochorismate synthase 2	GO:0009697 salicylic acid biosynthetic process;GO:0042372 phylloquinone biosynthetic process;GO:0042374 phylloquinone metabolic process
AT1G68570	-4.2206	2.36211e-05	0.000131088	AT1G68570	Major facilitator superfamily protein	GO:0010336 gibberellic acid homeostasis;GO:0055088 lipid homeostasis;GO:0048878 chemical homeostasis
AT1G72150	-1.7687	1.68509e-07	1.45246e-06	PATL1	PATELLIN 1	GO:0009860 pollen tube growth;GO:0009932 cell tip growth;GO:0048868 pollen tube development
AT1G26180	-1.61596	1.46121e-05	8.54284e-05	AT1G26180	uncharacterized protein	GO:0019438 aromatic compound biosynthetic process;GO:1901362 organic cyclic compound biosynthetic process;GO:0006725 cellular aromatic compound metabolic process
AT1G20880	1.48693	0.00289089	0.00946431	AT1G20880	RNA-binding (RRM/RBD/RNP motifs) family protein	GO:0008150 biological_process
AT1G26450	-1.91096	0.0492551	0.104877	AT1G26450	Carbohydrate-binding X8 domain superfamily protein	GO:0008150 biological_process
AT1G03610	-1.7441	5.15247e-10	7.21616e-09	AT1G03610	plant/protein (DUF789)	GO:0043455 regulation of secondary metabolic process;GO:0071456 cellular response to hypoxia;GO:0036294 cellular response to decreased oxygen levels
AT1G19670	1.85783	2.14633e-07	1.81841e-06	CLH1	chlorophyllase 1	GO:0015996 chlorophyll catabolic process;GO:0046149 pigment catabolic process;GO:0006787 porphyrin-containing compound catabolic process
AT1G14700	-5.05472	0.000143703	0.000670864	PAP3	purple acid phosphatase 3	GO:0016311 dephosphorylation;GO:0071478 cellular response to radiation;GO:0009658 chloroplast organization
AT1G19050	-4.7015	2.03205e-06	1.4197e-05	ARR7	response regulator 7	GO:0009736 cytokinin-activated signaling pathway;GO:0071368 cellular response to cytokinin stimulus;GO:0000160 phosphorelay signal transduction system
AT1G63690	-2.44672	2.08819e-13	4.75046e-12	SPPL2	SIGNAL PEPTIDE PEPTIDASE-LIKE 2
AT1G18830	7.37658	3.97093e-05	0.000209464	AT1G18830	Transducin/WD40 repeat-like superfamily protein	GO:0006888 endoplasmic reticulum to Golgi vesicle-mediated transport;GO:0048193 Golgi vesicle transport;GO:0046907 intracellular transport
AT1G32530	1.06901	0.00495832	0.0150859	AT1G32530	RING/U-box superfamily protein	GO:0009966 regulation of signal transduction;GO:0023051 regulation of signaling;GO:0010646 regulation of cell communication
AT1G67650	3.24896	0.00167059	0.00590752	AT1G67650	SRP72 RNA-binding domain-containing protein	GO:0019748 secondary metabolic process;GO:0019438 aromatic compound biosynthetic process;GO:1901362 organic cyclic compound biosynthetic process
AT1G75750	-3.32847	7.5719e-16	2.33241e-14	GASA1	GAST1 protein homolog 1	GO:0009741 response to brassinosteroid;GO:0009739 response to gibberellin;GO:0009826 unidimensional cell growth
AT1G78050	1.58398	0.0269074	0.0637004	PGM	phosphoglycerate/bisphosphoglycerate mutase	GO:0080033 response to nitrite;GO:0010167 response to nitrate;GO:0006096 glycolytic process
AT1G12970	1.99738	1.80886e-05	0.000103096	PIRL3	plant intracellular ras group-related LRR 3	GO:0055046 microgametogenesis;GO:0046777 protein autophosphorylation;GO:0006468 protein phosphorylation
AT1G14690	-1.04086	0.0332711	0.0759242	MAP65-7	microtubule-associated protein 65-7	GO:0000226 microtubule cytoskeleton organization;GO:0007017 microtubule-based process;GO:0007010 cytoskeleton organization
AT1G67970	2.88572	3.04624e-08	3.06002e-07	HSFA8	heat shock transcription factor A8	GO:0006355 regulation of DNA-templated transcription;GO:2001141 regulation of RNA biosynthetic process;GO:0051252 regulation of RNA metabolic process
AT1G77720	3.17387	0.00375057	0.0118475	PPK1	putative protein kinase 1	GO:0046777 protein autophosphorylation;GO:0006468 protein phosphorylation;GO:0016310 phosphorylation
AT1G01620	-6.58138	1.47238e-17	5.50618e-16	PIP1C	plasma membrane intrinsic protein 1C	GO:0006833 water transport;GO:0042044 fluid transport;GO:0055085 transmembrane transport
AT1G72020	1.75041	1.99009e-05	0.000112284	AT1G72020	TonB-dependent heme receptor A	GO:0008150 biological_process
AT1G29025	-4.93208	0.0182976	0.0460322	AT1G29025	Calcium-binding EF-hand family protein	GO:2000280 regulation of root development;GO:0090558 plant epidermis development;GO:0050793 regulation of developmental process
AT1G71250	6.39084	0.00491551	0.0149706	AT1G71250	GDSL-like Lipase/Acylhydrolase superfamily protein	GO:0008150 biological_process
AT1G03630	-5.07951	2.41484e-09	3.00145e-08	POR C	protochlorophyllide oxidoreductase C	GO:0015995 chlorophyll biosynthetic process;GO:0006779 porphyrin-containing compound biosynthetic process;GO:0033014 tetrapyrrole biosynthetic process
AT1G68990	2.6601	2.03869e-10	3.02834e-09	MGP3	male gametophyte defective 3	GO:0048481 plant ovule development;GO:0035670 plant-type ovary development;GO:0048440 carpel development
AT1G72840	2.2351	2.66679e-06	1.81963e-05	AT1G72840	Disease resistance protein (TIR-NBS-LRR class)	GO:0034052 positive regulation of plant-type hypersensitive response;GO:0010363 regulation of plant-type hypersensitive response;GO:0043903 regulation of biological process involved in symbiotic interaction
AT1G76790	-3.6944	1.5245e-05	8.87389e-05	IGMT5	O-methyltransferase family protein	GO:0009759 indole glucosinolate biosynthetic process;GO:0042343 indole glucosinolate metabolic process;GO:0016144 S-glycoside biosynthetic process
AT1G22940	-1.44979	0.00397071	0.0124397	TH1	thiamine biosynthesis protein	GO:0009228 thiamine biosynthetic process;GO:0034309 primary alcohol biosynthetic process;GO:0006772 thiamine metabolic process
AT1G45201	-6.12785	2.94067e-08	2.96095e-07	TLL1	triacylglycerol lipase-like 1	GO:0016144 S-glycoside biosynthetic process;GO:0019758 glycosinolate biosynthetic process;GO:0019761 glucosinolate biosynthetic process
AT1G09390	-4.0433	0.00244716	0.00819153	AT1G09390	GDSL-like Lipase/Acylhydrolase superfamily protein	GO:0009642 response to light intensity;GO:0071554 cell wall organization or biogenesis;GO:0005975 carbohydrate metabolic process
AT1G65590	-4.653	8.71412e-27	7.87077e-25	HEXO3	beta-hexosaminidase 3	GO:0006491 N-glycan processing;GO:0009100 glycoprotein metabolic process;GO:1901135 carbohydrate derivative metabolic process
AT1G67710	-4.07144	4.72781e-08	4.57666e-07	ARR11	response regulator 11	GO:2000022 regulation of jasmonic acid mediated signaling pathway;GO:2000031 regulation of salicylic acid mediated signaling pathway;GO:0010082 regulation of root meristem growth
AT1G55340	-3.56324	0.000736247	0.00288702	AT1G55340	hypothetical protein (DUF1639)	GO:0016070 RNA metabolic process;GO:0090304 nucleic acid metabolic process;GO:0006139 nucleobase-containing compound metabolic process
AT1G62740	3.28456	3.94998e-10	5.62819e-09	Hop2	stress-inducible protein	GO:0051131 chaperone-mediated protein complex assembly;GO:0046686 response to cadmium ion;GO:0010038 response to metal ion
AT1G25682	1.01544	0.00490202	0.0149359	AT1G25682	coiled-coil protein (DUF572)	GO:0000398 mRNA splicing, via spliceosome;GO:0000375 RNA splicing, via transesterification reactions;GO:0000377 RNA splicing, via transesterification reactions with bulged adenosine as nucleophile
AT1G75490	-2.81547	2.83776e-05	0.000154508	AT1G75490	Integrase-type DNA-binding superfamily protein	GO:0006355 regulation of DNA-templated transcription;GO:2001141 regulation of RNA biosynthetic process;GO:0051252 regulation of RNA metabolic process
AT1G77890	1.63542	1.41452e-05	8.29024e-05	AT1G77890	DNA-directed RNA polymerase II protein	GO:0048102 autophagic cell death;GO:0012501 programmed cell death;GO:0008219 cell death
AT1G79680	4.07969	0.000132874	0.000625655	WAKL10	WALL ASSOCIATED KINASE (WAK)-LIKE 10	GO:0007166 cell surface receptor signaling pathway;GO:0009751 response to salicylic acid;GO:0014070 response to organic cyclic compound
AT1G50260	1.36838	0.000782154	0.0030413	NTMC2T5.1	N-terminal-transmembrane-C2 domain type 5.1	GO:1901361 organic cyclic compound catabolic process;GO:1901565 organonitrogen compound catabolic process;GO:0044248 cellular catabolic process
AT1G62560	-7.9601	0.00126642	0.00463038	FMO GS-OX3	flavin-monooxygenase glucosinolate S-oxygenase 3	GO:0016144 S-glycoside biosynthetic process;GO:0019758 glycosinolate biosynthetic process;GO:0019761 glucosinolate biosynthetic process
AT1G35330	-8.28102	2.70396e-07	2.24446e-06	AT1G35330	RING/U-box superfamily protein	GO:0044550 secondary metabolite biosynthetic process;GO:0090558 plant epidermis development;GO:0010015 root morphogenesis
AT1G26630	1.52556	7.54831e-08	6.97441e-07	FBR12	Eukaryotic translation initiation factor 5A-1 (eIF-5A 1) protein	GO:0045901 positive regulation of translational elongation;GO:0006449 regulation of translational termination;GO:0045905 positive regulation of translational termination
AT1G09500	4.65252	1.29377e-31	1.60337e-29	AT1G09500	NAD(P)-binding Rossmann-fold superfamily protein	GO:0010150 leaf senescence;GO:0090693 plant organ senescence;GO:0048366 leaf development
AT1G06510	-1.32623	0.0407076	0.0897799	AT1G06510	forkhead-associated domain protein	GO:0009451 RNA modification;GO:0043412 macromolecule modification;GO:0016070 RNA metabolic process
AT1G19270	1.00463	0.0416118	0.0914524	DA1	DA1	GO:0048482 plant ovule morphogenesis;GO:0048445 carpel morphogenesis;GO:0046621 negative regulation of organ growth
AT1G51890	1.57139	0.00996815	0.0273042	AT1G51890	Leucine-rich repeat protein kinase family protein	GO:0042742 defense response to bacterium;GO:0009617 response to bacterium;GO:0098542 defense response to other organism
AT1G75770	-1.91528	0.00529492	0.0159619	AT1G75770	uncharacterized protein	GO:0015994 chlorophyll metabolic process;GO:0006778 porphyrin-containing compound metabolic process;GO:0033013 tetrapyrrole metabolic process
AT1G73540	1.45671	0.00351444	0.0111962	NUDT21	nudix hydrolase homolog 21	GO:0002237 response to molecule of bacterial origin;GO:0009409 response to cold;GO:0009753 response to jasmonic acid
AT1G33990	-1.70477	5.86276e-06	3.72935e-05	MES14	methyl esterase 14
AT1G02640	-7.36767	0.000600473	0.00241458	BXL2	beta-xylosidase 2	GO:0045493 xylan catabolic process;GO:2000895 hemicellulose catabolic process;GO:0044347 cell wall polysaccharide catabolic process
AT1G28230	-4.82689	1.94267e-11	3.39426e-10	PUP1	purine permease 1	GO:0010184 cytokinin transport;GO:0006863 purine nucleobase transport;GO:0015851 nucleobase transport
AT1G64390	-5.6457	0.000317548	0.0013691	GH9C2	glycosyl hydrolase 9C2	GO:0009956 radial pattern formation;GO:0009813 flavonoid biosynthetic process;GO:0016144 S-glycoside biosynthetic process
AT1G26690	2.2142	1.34539e-08	1.43823e-07	AT1G26690	emp24/gp25L/p24 family/GOLD family protein
AT1G10155	7.45641	4.03451e-05	0.000212502	PP2-A10	phloem protein 2-A10	GO:0009639 response to red or far red light;GO:0048580 regulation of post-embryonic development;GO:2000026 regulation of multicellular organismal development
AT1G65250	4.34409	0.00127492	0.00465665	AT1G65250	Protein kinase superfamily protein	GO:0007166 cell surface receptor signaling pathway;GO:0016310 phosphorylation;GO:0006796 phosphate-containing compound metabolic process
AT1G16470	1.64375	7.12747e-06	4.46064e-05	PAB1	proteasome subunit PAB1	GO:0010043 response to zinc ion;GO:0010038 response to metal ion;GO:0006511 ubiquitin-dependent protein catabolic process
AT1G35580	-2.11111	2.18537e-09	2.73056e-08	CINV1	cytosolic invertase 1	GO:0034214 protein hexamerization;GO:0005987 sucrose catabolic process;GO:0046352 disaccharide catabolic process
AT1G11530	-2.39013	1.07797e-06	8.0007e-06	CXXS1	C-terminal cysteine residue is changed to a serine 1
AT1G22550	-6.80607	1.55822e-21	9.20086e-20	AT1G22550	Major facilitator superfamily protein	GO:0015706 nitrate transmembrane transport;GO:1902025 nitrate import;GO:0098661 inorganic anion transmembrane transport
AT1G73190	7.34274	4.30838e-05	0.000225257	TIP3;1	Aquaporin-like superfamily protein	GO:0006914 autophagy;GO:0061919 process utilizing autophagic mechanism;GO:0055085 transmembrane transport
AT1G52220	-3.44624	1.24789e-18	5.27282e-17	AT1G52220	CURVATURE THYLAKOID protein	GO:0015994 chlorophyll metabolic process;GO:0006778 porphyrin-containing compound metabolic process;GO:0033013 tetrapyrrole metabolic process
AT1G56440	1.20026	0.0448311	0.0970566	TPR5	Tetratricopeptide repeat (TPR)-like superfamily protein	GO:0036211 protein modification process;GO:0043412 macromolecule modification;GO:0051171 regulation of nitrogen compound metabolic process
AT1G22910	-1.10727	0.000286581	0.00124872	AT1G22910	RNA-binding (RRM/RBD/RNP motifs) family protein	GO:0014070 response to organic cyclic compound;GO:1901701 cellular response to oxygen-containing compound;GO:0070887 cellular response to chemical stimulus
AT1G49510	-3.75308	1.66442e-09	2.12448e-08	emb1273	embryo defective 1273	GO:0071472 cellular response to salt stress;GO:0071470 cellular response to osmotic stress;GO:0062197 cellular response to chemical stress
AT1G26930	1.43209	6.65854e-05	0.00033349	AT1G26930	Galactose oxidase/kelch repeat superfamily protein	GO:0015996 chlorophyll catabolic process;GO:0046149 pigment catabolic process;GO:0006787 porphyrin-containing compound catabolic process
AT1G22130	6.53492	0.0261062	0.0620448	AGL104	AGAMOUS-like 104	GO:0010152 pollen maturation;GO:0080092 regulation of pollen tube growth;GO:0051510 regulation of unidimensional cell growth
AT1G70000	1.57994	0.00166346	0.00588619	AT1G70000	myb-like transcription factor family protein	GO:0031540 regulation of anthocyanin biosynthetic process;GO:0031537 regulation of anthocyanin metabolic process;GO:0009962 regulation of flavonoid biosynthetic process
AT1G76260	-1.11728	0.0326768	0.074808	DWA2	DWD (DDB1-binding WD40 protein) hypersensitive to ABA 2	GO:0009788 negative regulation of abscisic acid-activated signaling pathway;GO:1901420 negative regulation of response to alcohol;GO:1905958 negative regulation of cellular response to alcohol
AT1G05805	-3.40188	1.39172e-14	3.67323e-13	AT1G05805	basic helix-loop-helix (bHLH) DNA-binding superfamily protein	GO:1901379 regulation of potassium ion transmembrane transport;GO:1903286 regulation of potassium ion import;GO:0043266 regulation of potassium ion transport
AT1G16890	1.60954	0.00017293	0.000795116	UBC36	ubiquitin-conjugating enzyme 36	GO:0010039 response to iron ion;GO:0010053 root epidermal cell differentiation;GO:0090627 plant epidermal cell differentiation
AT1G30455	6.7751	0.000745092	0.00291956	AT1G30455	cyclin/Brf1-like TBP-binding domain-containing protein	GO:0070897 transcription preinitiation complex assembly;GO:0065004 protein-DNA complex assembly;GO:0006352 DNA-templated transcription initiation
AT1G77860	6.48993	0.00389088	0.0122255	KOM	Rhomboid-related intramembrane serine protease family protein	GO:0010208 pollen wall assembly;GO:0010927 cellular component assembly involved in morphogenesis;GO:0032989 cellular anatomical entity morphogenesis
AT1G06360	-8.10174	4.55029e-06	2.95533e-05	AT1G06360	Fatty acid desaturase family protein	GO:0006636 unsaturated fatty acid biosynthetic process;GO:0033559 unsaturated fatty acid metabolic process;GO:0010025 wax biosynthetic process
AT1G79060	-5.07207	0.00669088	0.0194973	AT1G79060	TPRXL	GO:0000910 cytokinesis;GO:0009637 response to blue light;GO:1903046 meiotic cell cycle process
AT1G01280	6.33138	0.00430529	0.0133467	CYP703A2	cytochrome P450, family 703, subfamily A, polypeptide 2	GO:0051792 medium-chain fatty acid biosynthetic process;GO:0051791 medium-chain fatty acid metabolic process;GO:0080110 sporopollenin biosynthetic process
AT1G22170	3.34922	0.0007474	0.00292674	AT1G22170	Phosphoglycerate mutase family protein	GO:0006096 glycolytic process;GO:0009134 nucleoside diphosphate catabolic process;GO:0009135 purine nucleoside diphosphate metabolic process
AT1G21520	4.88189	0.00375313	0.0118538	AT1G21520	uncharacterized protein	GO:0006979 response to oxidative stress;GO:0006950 response to stress;GO:0050896 response to stimulus
AT1G66600	5.22963	1.94026e-05	0.000109734	ABO3	ABA overly sensitive mutant 3	GO:0009738 abscisic acid-activated signaling pathway;GO:0071215 cellular response to abscisic acid stimulus;GO:0097306 cellular response to alcohol
AT1G24095	4.41536	3.88699e-06	2.55923e-05	AT1G24095	Putative thiol-disulfide oxidoreductase DCC	GO:0010015 root morphogenesis;GO:0009755 hormone-mediated signaling pathway;GO:1905392 plant organ morphogenesis
AT1G76240	-3.83412	0.0231814	0.0563245	AT1G76240	DUF241 domain protein (DUF241)	GO:0071695 anatomical structure maturation;GO:0021700 developmental maturation;GO:0009642 response to light intensity
AT1G56690	6.50922	0.00289487	0.009473	AT1G56690	Pentatricopeptide repeat (PPR) superfamily protein	GO:0009451 RNA modification;GO:0043412 macromolecule modification;GO:0016070 RNA metabolic process
AT1G76740	6.75205	0.0148183	0.0383335	AT1G76740	uncharacterized protein	GO:0008150 biological_process
AT1G78570	2.57239	4.55718e-10	6.43317e-09	RHM1	rhamnose biosynthesis 1	GO:0010253 UDP-rhamnose biosynthetic process;GO:0033478 UDP-rhamnose metabolic process;GO:0010315 auxin export across the plasma membrane
AT1G50930	5.66826	0.0381722	0.0851277	AT1G50930	Serine/Threonine-kinase	GO:0009825 multidimensional cell growth;GO:0010089 xylem development;GO:0010087 phloem or xylem histogenesis
AT1G12270	1.03543	0.020544	0.0507316	Hop1	stress-inducible protein	GO:0051131 chaperone-mediated protein complex assembly;GO:0006325 chromatin organization;GO:0071824 protein-DNA complex organization
AT1G66800	-6.78016	4.70295e-08	4.55761e-07	AT1G66800	NAD(P)-binding Rossmann-fold superfamily protein	GO:0006721 terpenoid metabolic process;GO:0006720 isoprenoid metabolic process;GO:0044255 cellular lipid metabolic process
AT1G13330	7.71475	4.20458e-06	2.74418e-05	AHP2	Tat-binding protein 1(Tbp-1)-interacting protein (TBPIP)	GO:0051026 chiasma assembly;GO:0007129 homologous chromosome pairing at meiosis;GO:0045143 homologous chromosome segregation
AT1G23970	1.83685	1.37129e-05	8.07022e-05	AT1G23970	hypothetical protein (DUF626)	GO:0008150 biological_process
AT1G49720	-2.34033	2.67863e-05	0.000146592	ABF1	abscisic acid responsive element-binding factor 1	GO:0009738 abscisic acid-activated signaling pathway;GO:0071215 cellular response to abscisic acid stimulus;GO:0097306 cellular response to alcohol
AT1G15290	-3.6602	2.09912e-10	3.11377e-09	AT1G15290	Tetratricopeptide repeat (TPR)-like superfamily protein	GO:0019750 chloroplast localization;GO:0051644 plastid localization;GO:0051640 organelle localization
AT1G42970	-5.46903	2.86355e-47	9.39069e-45	GAPB	glyceraldehyde-3-phosphate dehydrogenase B subunit	GO:0015977 carbon fixation;GO:0019253 reductive pentose-phosphate cycle;GO:0019685 photosynthesis, dark reaction
AT1G53780	-1.17096	0.0141167	0.036857	AT1G53780	26S proteasome regulatory complex ATPase	GO:0044248 cellular catabolic process;GO:1901575 organic substance catabolic process;GO:0009056 catabolic process
AT1G26910	2.08179	2.81939e-08	2.84825e-07	RPL10B	Ribosomal protein L16p/L10e family protein	GO:0010224 response to UV-B;GO:0009411 response to UV;GO:0006412 translation
AT1G07410	3.35611	0.00241176	0.00809465	RABA2b	RAB GTPase homolog A2B	GO:0042546 cell wall biogenesis;GO:0071554 cell wall organization or biogenesis;GO:0044085 cellular component biogenesis
AT1G49670	1.30086	0.0025294	0.00843106	NQR	ARP protein (REF)	GO:0006979 response to oxidative stress;GO:0006950 response to stress;GO:0050896 response to stimulus
AT1G44770	1.58739	4.08967e-07	3.28592e-06	AT1G44770	elongation factor	GO:0090693 plant organ senescence;GO:0009414 response to water deprivation;GO:0009415 response to water
AT1G50050	5.76595	0.0267044	0.0632689	AT1G50050	CAP (Cysteine-rich secretory proteins, Antigen 5, and Pathogenesis-related 1 protein) superfamily protein	GO:0008150 biological_process
AT1G21200	1.24914	0.0115795	0.0311534	AT1G21200	sequence-specific DNA binding transcription factor	GO:0006355 regulation of DNA-templated transcription;GO:2001141 regulation of RNA biosynthetic process;GO:0051252 regulation of RNA metabolic process
AT1G09070	1.82673	1.5388e-11	2.72434e-10	SRC2	soybean gene regulated by cold-2	GO:0006623 protein targeting to vacuole;GO:0072665 protein localization to vacuole;GO:0072666 establishment of protein localization to vacuole
AT1G56310	-1.61696	0.0100665	0.027556	AT1G56310	Polynucleotidyl transferase, ribonuclease H-like superfamily protein	GO:0010587 miRNA catabolic process;GO:0034661 ncRNA catabolic process;GO:0010586 miRNA metabolic process
AT1G48900	1.98083	0.000400039	0.00168923	AT1G48900	Signal recognition particle, SRP54 subunit protein	GO:0006613 cotranslational protein targeting to membrane;GO:0006614 SRP-dependent cotranslational protein targeting to membrane;GO:0045047 protein targeting to ER
AT1G65845	-5.08361	3.42684e-18	1.37048e-16	AT1G65845	uncharacterized protein	GO:0009611 response to wounding;GO:0010035 response to inorganic substance;GO:0033993 response to lipid
AT1G22460	5.8031	0.0249539	0.0597995	AT1G22460	O-fucosyltransferase family protein	GO:0006633 fatty acid biosynthetic process;GO:0072330 monocarboxylic acid biosynthetic process;GO:0006631 fatty acid metabolic process
AT1G27390	2.90772	5.99551e-15	1.65759e-13	TOM20-2	translocase outer membrane 20-2	GO:0007008 outer mitochondrial membrane organization;GO:0045040 protein insertion into mitochondrial outer membrane;GO:0090151 establishment of protein localization to mitochondrial membrane
AT1G18330	-3.63015	1.17986e-13	2.77287e-12	EPR1	Homeodomain-like superfamily protein	GO:0007623 circadian rhythm;GO:0048511 rhythmic process;GO:0006355 regulation of DNA-templated transcription
AT1G73480	1.36933	0.00371375	0.0117399	AT1G73480	alpha/beta-Hydrolases superfamily protein	GO:0007623 circadian rhythm;GO:0048511 rhythmic process;GO:0016143 S-glycoside metabolic process
AT1G10480	1.9104	0.0342395	0.0777758	ZFP5	zinc finger protein 5	GO:0048766 root hair initiation;GO:0009740 gibberellic acid mediated signaling pathway;GO:0048506 regulation of timing of meristematic phase transition
AT1G74530	-1.1121	0.0353109	0.0797675	AT1G74530	uncharacterized protein	GO:0008150 biological_process
AT1G79560	-2.00808	0.00214577	0.00731828	FTSH12	FTSH protease 12	GO:0045037 protein import into chloroplast stroma;GO:0072596 establishment of protein localization to chloroplast;GO:0072598 protein localization to chloroplast
AT1G70670	-2.8922	0.00972261	0.026745	CLO4	Caleosin-related family protein	GO:0009819 drought recovery;GO:0009737 response to abscisic acid;GO:0009414 response to water deprivation
AT1G67180	7.94864	2.43216e-06	1.67077e-05	AT1G67180	zinc finger (C3HC4-type RING finger) family protein / BRCT domain-containing protein	GO:0035825 homologous recombination;GO:0006310 DNA recombination;GO:0006259 DNA metabolic process
AT1G17620	3.35802	6.81889e-09	7.72417e-08	AT1G17620	Late embryogenesis abundant (LEA) hydroxyproline-rich glycoprotein family	GO:0042546 cell wall biogenesis;GO:0071669 plant-type cell wall organization or biogenesis;GO:0009753 response to jasmonic acid
AT1G48745	2.29533	2.12814e-06	1.47956e-05	AT1G48745	uncharacterized protein	GO:0009637 response to blue light;GO:0009639 response to red or far red light;GO:0036211 protein modification process
AT1G76020	-2.3142	9.83985e-06	5.9842e-05	AT1G76020	Thioredoxin superfamily protein	GO:0006790 sulfur compound metabolic process;GO:0032787 monocarboxylic acid metabolic process;GO:0019748 secondary metabolic process
AT1G11740	-7.18902	0.00029913	0.00129942	AT1G11740	ankyrin repeat family protein	GO:0043170 macromolecule metabolic process;GO:0071704 organic substance metabolic process;GO:0008152 metabolic process
AT1G02990	1.60258	0.0182359	0.0458987	AT1G02990	uncharacterized protein	GO:0000902 cell morphogenesis;GO:0051173 positive regulation of nitrogen compound metabolic process;GO:0090558 plant epidermis development
AT1G75440	1.66738	0.00148606	0.0053328	UBC16	ubiquitin-conjugating enzyme 16	GO:0006511 ubiquitin-dependent protein catabolic process;GO:0019941 modification-dependent protein catabolic process;GO:0043632 modification-dependent macromolecule catabolic process
[truncated: 7,336 more rows]

## Sheet: Table S3
Table S3 Quality control for rf-map
[truncated: 9 more rows]

## Sheet: Table S4 Primer
Table S4 Primers used in this study
[truncated: 17 more rows]
